# Supplementary material for: Improved Genome Editing in Human Cell Lines Using the CRISPR Method
Source: PLoS One. 2014 Oct 10;9(10):e109752. doi: 10.1371/journal.pone.0109752 (PMC4193831; doi:10.1371/journal.pone.0109752)
Supplement: Table S1 — Primers needed for sgRNA generation. List of sgRNA targeting human genome with the sequence of the forward primers needed to generate sgRNA. (ZIP) [file pone.0109752.s006.zip]

Archive with 3 entries (2 files):
- Munoz_Supplementary table.xlsx
- __MACOSX/
- __MACOSX/._Munoz_Supplementary table.xlsx
