# Supplementary material for: Improved Genome Editing in Human Cell Lines Using the CRISPR Method
Source: PLoS One. 2014 Oct 10;9(10):e109752. doi: 10.1371/journal.pone.0109752 (PMC4193831; doi:10.1371/journal.pone.0109752)
Supplement: Table S1 — Primers needed for sgRNA generation. List of sgRNA targeting human genome with the sequence of the forward primers needed to generate sgRNA. (ZIP) [file pone.0109752.s006.zip › Munoz_Supplementary table.xlsx]

## Sheet: Sheet1
Accession	Merged_Exon_Region:site	Location(hg19)	Strand(hg19)	Sequence(hg19)	primers
human_exon_crispr_v1_000001	NM_152486_ex2T:site_2	chr1:861367-861389	-	GGGGAGGATATTCGGCAGCCCGG	GGAAAGGACGAAACACCGGGGAGGATATTCGGCAGCCGTTTTAGAGCTAGAAAT
human_exon_crispr_v1_000002	NM_152486_ex5:site_2	chr1:871152-871174	-	GGGTGGGAAGGTTGCCGTCCTGG	GGAAAGGACGAAACACCGGGTGGGAAGGTTGCCGTCCGTTTTAGAGCTAGAAAT
human_exon_crispr_v1_000003	NM_152486_ex5:site_4	chr1:871172-871194	-	GCGGTGGACGCTGGATATGAGGG	GGAAAGGACGAAACACCGCGGTGGACGCTGGATATGAGTTTTAGAGCTAGAAAT
human_exon_crispr_v1_000004	NM_152486_ex5:site_5	chr1:871181-871203	-	GTGGCGGCTGCGGTGGACGCTGG	GGAAAGGACGAAACACCGTGGCGGCTGCGGTGGACGCGTTTTAGAGCTAGAAAT
human_exon_crispr_v1_000005	NM_152486_ex5:site_9	chr1:871255-871277	+	GAGATTGGCCTGCGACCCGCCGG	GGAAAGGACGAAACACCGAGATTGGCCTGCGACCCGCGTTTTAGAGCTAGAAAT
human_exon_crispr_v1_000006	NM_152486_ex5:site_10	chr1:871263-871285	-	GCTCCTCACCGGCGGGTCGCAGG	GGAAAGGACGAAACACCGCTCCTCACCGGCGGGTCGCGTTTTAGAGCTAGAAAT
human_exon_crispr_v1_000007	NM_152486_ex6:site_3	chr1:874450-874472	-	GCAGTCGCTGCTGATACGGGGGG	GGAAAGGACGAAACACCGCAGTCGCTGCTGATACGGGGTTTTAGAGCTAGAAAT
human_exon_crispr_v1_000008	NM_152486_ex6:site_5	chr1:874488-874510	+	GCACGAAGCGAATCGCCTCAAGG	GGAAAGGACGAAACACCGCACGAAGCGAATCGCCTCAGTTTTAGAGCTAGAAAT
human_exon_crispr_v1_000009	NM_152486_ex7:site_8	chr1:874695-874717	-	GCCGGCGGTAATGGTCCTCCGGG	GGAAAGGACGAAACACCGCCGGCGGTAATGGTCCTCCGTTTTAGAGCTAGAAAT
human_exon_crispr_v1_000010	NM_152486_ex7:site_9	chr1:874716-874738	+	GCTTGTGTCAGCACTGAGCGAGG	GGAAAGGACGAAACACCGCTTGTGTCAGCACTGAGCGGTTTTAGAGCTAGAAAT
human_exon_crispr_v1_000011	NM_152486_ex8:site_10	chr1:876606-876628	+	GGCAGGTCAGCGTCGGAAGCAGG	GGAAAGGACGAAACACCGGCAGGTCAGCGTCGGAAGCGTTTTAGAGCTAGAAAT
human_exon_crispr_v1_000012	NM_152486_ex8:site_11	chr1:876607-876629	+	GCAGGTCAGCGTCGGAAGCAGGG	GGAAAGGACGAAACACCGCAGGTCAGCGTCGGAAGCAGTTTTAGAGCTAGAAAT
human_exon_crispr_v1_000013	NM_152486_ex8:site_13	chr1:876627-876649	+	GGGCCTGGCTCAGCACCGGGAGG	GGAAAGGACGAAACACCGGGCCTGGCTCAGCACCGGGGTTTTAGAGCTAGAAAT
human_exon_crispr_v1_000014	NM_152486_ex8:site_18	chr1:876668-876690	-	GTACCTCTCCGAGAAGGACGGGG	GGAAAGGACGAAACACCGTACCTCTCCGAGAAGGACGGTTTTAGAGCTAGAAAT
human_exon_crispr_v1_000015	NM_152486_ex8:site_19	chr1:876672-876694	+	GTCCTTCTCGGAGAGGTACTGGG	GGAAAGGACGAAACACCGTCCTTCTCGGAGAGGTACTGTTTTAGAGCTAGAAAT
human_exon_crispr_v1_000016	NM_152486_ex9:site_3	chr1:877535-877557	-	GCATTCTGCGGCGACAGCAAGGG	GGAAAGGACGAAACACCGCATTCTGCGGCGACAGCAAGTTTTAGAGCTAGAAAT
human_exon_crispr_v1_000017	NM_152486_ex9:site_4	chr1:877536-877558	-	GGCATTCTGCGGCGACAGCAAGG	GGAAAGGACGAAACACCGGCATTCTGCGGCGACAGCAGTTTTAGAGCTAGAAAT
human_exon_crispr_v1_000018	NM_152486_ex9:site_8	chr1:877558-877580	-	GGGGGCCCAGGGCGACGTGAGGG	GGAAAGGACGAAACACCGGGGGCCCAGGGCGACGTGAGTTTTAGAGCTAGAAAT
human_exon_crispr_v1_000019	NM_152486_ex9:site_14	chr1:877607-877629	-	GGGGTCTGGCACAGAGCCGAGGG	GGAAAGGACGAAACACCGGGGTCTGGCACAGAGCCGAGTTTTAGAGCTAGAAAT
human_exon_crispr_v1_000020	NM_152486_ex10:site_12	chr1:877851-877873	+	GAAGCAGAACCTGGCCCGGTAGG	GGAAAGGACGAAACACCGAAGCAGAACCTGGCCCGGTGTTTTAGAGCTAGAAAT
human_exon_crispr_v1_000021	NM_152486_ex11:site_10	chr1:878020-878042	+	GCGCCCCAACGACGGCGCCGAGG	GGAAAGGACGAAACACCGCGCCCCAACGACGGCGCCGGTTTTAGAGCTAGAAAT
human_exon_crispr_v1_000022	NM_152486_ex11:site_11	chr1:878023-878045	-	GCTCCTCGGCGCCGTCGTTGGGG	GGAAAGGACGAAACACCGCTCCTCGGCGCCGTCGTTGGTTTTAGAGCTAGAAAT
human_exon_crispr_v1_000023	NM_152486_ex11:site_33	chr1:878167-878189	-	GGCCGGGACCCCCCTTCCGGGGG	GGAAAGGACGAAACACCGGCCGGGACCCCCCTTCCGGGTTTTAGAGCTAGAAAT
human_exon_crispr_v1_000024	NM_152486_ex11:site_39	chr1:878204-878226	-	GTCATCTCCTTGGACTCGCTGGG	GGAAAGGACGAAACACCGTCATCTCCTTGGACTCGCTGTTTTAGAGCTAGAAAT
human_exon_crispr_v1_000025	NM_152486_ex11:site_44	chr1:878264-878286	+	GAGCCCCCCAAAGACTCGGACGG	GGAAAGGACGAAACACCGAGCCCCCCAAAGACTCGGAGTTTTAGAGCTAGAAAT
human_exon_crispr_v1_000026	NM_152486_ex11:site_45	chr1:878271-878293	-	GTCCTCTCCGTCCGAGTCTTTGG	GGAAAGGACGAAACACCGTCCTCTCCGTCCGAGTCTTGTTTTAGAGCTAGAAAT
human_exon_crispr_v1_000027	NM_152486_ex12:site_5	chr1:878677-878699	-	GTCCACTTGGTGACGTCCTCAGG	GGAAAGGACGAAACACCGTCCACTTGGTGACGTCCTCGTTTTAGAGCTAGAAAT
human_exon_crispr_v1_000028	NM_152486_ex12:site_7	chr1:878690-878712	-	GACGTCATCCACGGTCCACTTGG	GGAAAGGACGAAACACCGACGTCATCCACGGTCCACTGTTTTAGAGCTAGAAAT
human_exon_crispr_v1_000029	NM_152486_ex12:site_8	chr1:878699-878721	-	GAAGCTGCAGACGTCATCCACGG	GGAAAGGACGAAACACCGAAGCTGCAGACGTCATCCAGTTTTAGAGCTAGAAAT
human_exon_crispr_v1_000030	NM_152486_ex12:site_13	chr1:878741-878763	+	GTGGAGAGTACACTCGGGTAAGG	GGAAAGGACGAAACACCGTGGAGAGTACACTCGGGTAGTTTTAGAGCTAGAAAT
human_exon_crispr_v1_000031	NM_152486_ex14T:site_6	chr1:879395-879417	+	GCAGCCCTTGTCCCCCACGACGG	GGAAAGGACGAAACACCGCAGCCCTTGTCCCCCACGAGTTTTAGAGCTAGAAAT
human_exon_crispr_v1_000032	NM_152486_ex14T:site_8	chr1:879406-879428	-	GGGGGACGTGGCCGTCGTGGGGG	GGAAAGGACGAAACACCGGGGGACGTGGCCGTCGTGGGTTTTAGAGCTAGAAAT
human_exon_crispr_v1_000033	NM_152486_ex14T:site_11	chr1:879418-879440	-	GCCCCCTCCATAGGGGGACGTGG	GGAAAGGACGAAACACCGCCCCCTCCATAGGGGGACGGTTTTAGAGCTAGAAAT
human_exon_crispr_v1_000034	NM_152486_ex14T:site_15	chr1:879445-879467	-	GGGTGAAGTTTGACCGGCAAGGG	GGAAAGGACGAAACACCGGGTGAAGTTTGACCGGCAAGTTTTAGAGCTAGAAAT
human_exon_crispr_v1_000035	NM_015658_ex16:site_1	chr1:881536-881558	-	GAGCGGGTGCGGCTCGGCGAGGG	GGAAAGGACGAAACACCGAGCGGGTGCGGCTCGGCGAGTTTTAGAGCTAGAAAT
human_exon_crispr_v1_000036	NM_015658_ex16:site_2	chr1:881542-881564	-	GGCAAAGAGCGGGTGCGGCTCGG	GGAAAGGACGAAACACCGGCAAAGAGCGGGTGCGGCTGTTTTAGAGCTAGAAAT
human_exon_crispr_v1_000037	NM_015658_ex12:site_10	chr1:886572-886594	+	GGATGCAGTGCATTCGCAGCGGG	GGAAAGGACGAAACACCGGATGCAGTGCATTCGCAGCGTTTTAGAGCTAGAAAT
human_exon_crispr_v1_000038	NM_015658_ex11:site_3	chr1:887368-887390	-	GGCTGTATCAAGTGAGTTGTGGG	GGAAAGGACGAAACACCGGCTGTATCAAGTGAGTTGTGTTTTAGAGCTAGAAAT
human_exon_crispr_v1_000039	NM_015658_ex10:site_1	chr1:887800-887822	+	GAGTGGTCATGGCGTTGCGCAGG	GGAAAGGACGAAACACCGAGTGGTCATGGCGTTGCGCGTTTTAGAGCTAGAAAT
human_exon_crispr_v1_000040	NM_015658_ex8:site_3	chr1:889167-889189	+	GCAGCATGCGGCACTGCTTGGGG	GGAAAGGACGAAACACCGCAGCATGCGGCACTGCTTGGTTTTAGAGCTAGAAAT
human_exon_crispr_v1_000041	NM_015658_ex8:site_6	chr1:889236-889258	-	GTCGGAGACGACGGTGTTGGCGG	GGAAAGGACGAAACACCGTCGGAGACGACGGTGTTGGGTTTTAGAGCTAGAAAT
human_exon_crispr_v1_000042	NM_015658_ex8:site_7	chr1:889245-889267	-	GTCCTGTCTGTCGGAGACGACGG	GGAAAGGACGAAACACCGTCCTGTCTGTCGGAGACGAGTTTTAGAGCTAGAAAT
human_exon_crispr_v1_000043	NM_015658_ex2:site_1	chr1:894297-894319	+	GTCCCCACTAACCTGGCCGAGGG	GGAAAGGACGAAACACCGTCCCCACTAACCTGGCCGAGTTTTAGAGCTAGAAAT
human_exon_crispr_v1_000044	NM_015658_ex2:site_5	chr1:894323-894345	-	GGAGTCCGGATAAGCCGGGCGGG	GGAAAGGACGAAACACCGGAGTCCGGATAAGCCGGGCGTTTTAGAGCTAGAAAT
human_exon_crispr_v1_000045	NM_015658_ex2:site_6	chr1:894326-894348	+	GCCCGGCTTATCCGGACTCCGGG	GGAAAGGACGAAACACCGCCCGGCTTATCCGGACTCCGTTTTAGAGCTAGAAAT
human_exon_crispr_v1_000046	NM_015658_ex2:site_7	chr1:894327-894349	-	GCCCGGAGTCCGGATAAGCCGGG	GGAAAGGACGAAACACCGCCCGGAGTCCGGATAAGCCGTTTTAGAGCTAGAAAT
human_exon_crispr_v1_000047	NM_015658_ex2:site_9	chr1:894352-894374	-	GGAGACACGGGAAGCACGCGAGG	GGAAAGGACGAAACACCGGAGACACGGGAAGCACGCGGTTTTAGAGCTAGAAAT
human_exon_crispr_v1_000048	NM_015658_ex1T:site_3	chr1:894584-894606	-	GAGCCGCAAGAGGTAAGCCGCGG	GGAAAGGACGAAACACCGAGCCGCAAGAGGTAAGCCGGTTTTAGAGCTAGAAAT
human_exon_crispr_v1_000049	NM_198317_ex1T:site_22	chr1:896166-896188	+	GCCGCAGCCGCCGGCGTGAGTGG	GGAAAGGACGAAACACCGCCGCAGCCGCCGGCGTGAGGTTTTAGAGCTAGAAAT
human_exon_crispr_v1_000050	NM_198317_ex2:site_5	chr1:896673-896695	-	GCCGCGTGCGCTCTGCCTCGGGG	GGAAAGGACGAAACACCGCCGCGTGCGCTCTGCCTCGGTTTTAGAGCTAGAAAT
human_exon_crispr_v1_000051	NM_198317_ex2:site_7	chr1:896675-896697	-	GGGCCGCGTGCGCTCTGCCTCGG	GGAAAGGACGAAACACCGGGCCGCGTGCGCTCTGCCTGTTTTAGAGCTAGAAAT
human_exon_crispr_v1_000052	NM_198317_ex2:site_16	chr1:896734-896756	+	GTGCAGCTGCTGAGCCGCGAGGG	GGAAAGGACGAAACACCGTGCAGCTGCTGAGCCGCGAGTTTTAGAGCTAGAAAT
human_exon_crispr_v1_000053	NM_198317_ex2:site_20	chr1:896768-896790	-	GTAGTGCCGCTTGGAGTTGTGGG	GGAAAGGACGAAACACCGTAGTGCCGCTTGGAGTTGTGTTTTAGAGCTAGAAAT
human_exon_crispr_v1_000054	NM_198317_ex2:site_23	chr1:896784-896806	+	GCACTACCACGATGCCTTCGTGG	GGAAAGGACGAAACACCGCACTACCACGATGCCTTCGGTTTTAGAGCTAGAAAT
human_exon_crispr_v1_000055	NM_198317_ex2:site_25	chr1:896814-896836	-	GGAGGCCGCGCTGGCGCATGCGG	GGAAAGGACGAAACACCGGAGGCCGCGCTGGCGCATGGTTTTAGAGCTAGAAAT
human_exon_crispr_v1_000056	NM_198317_ex2:site_27	chr1:896838-896860	+	GTGCGACATCGTCCTGCACGTGG	GGAAAGGACGAAACACCGTGCGACATCGTCCTGCACGGTTTTAGAGCTAGAAAT
human_exon_crispr_v1_000057	NM_198317_ex2:site_31	chr1:896908-896930	-	GTGAACATGGCGTGGAAGTAGGG	GGAAAGGACGAAACACCGTGAACATGGCGTGGAAGTAGTTTTAGAGCTAGAAAT
human_exon_crispr_v1_000058	NM_198317_ex3:site_3	chr1:897033-897055	-	GATGTCGTGCAGCGTCACGTGGG	GGAAAGGACGAAACACCGATGTCGTGCAGCGTCACGTGTTTTAGAGCTAGAAAT
human_exon_crispr_v1_000059	NM_198317_ex3:site_4	chr1:897043-897065	+	GCTGCACGACATCGACCCTCAGG	GGAAAGGACGAAACACCGCTGCACGACATCGACCCTCGTTTTAGAGCTAGAAAT
human_exon_crispr_v1_000060	NM_198317_ex3:site_7	chr1:897098-897120	+	GCTGAGATTGTGGTGGGCGAGGG	GGAAAGGACGAAACACCGCTGAGATTGTGGTGGGCGAGTTTTAGAGCTAGAAAT
human_exon_crispr_v1_000061	NM_198317_ex4:site_6	chr1:897247-897269	-	GAAACTTGCAGCAAGCGTCTCGG	GGAAAGGACGAAACACCGAAACTTGCAGCAAGCGTCTGTTTTAGAGCTAGAAAT
human_exon_crispr_v1_000062	NM_198317_ex4:site_10	chr1:897318-897340	-	GTCGCTGCAGGAGTGCGCATCGG	GGAAAGGACGAAACACCGTCGCTGCAGGAGTGCGCATGTTTTAGAGCTAGAAAT
human_exon_crispr_v1_000063	NM_198317_ex4:site_11	chr1:897330-897352	-	GGCCTTGAGCAGGTCGCTGCAGG	GGAAAGGACGAAACACCGGCCTTGAGCAGGTCGCTGCGTTTTAGAGCTAGAAAT
human_exon_crispr_v1_000064	NM_198317_ex4:site_12	chr1:897354-897376	-	GTGCTGCAGCACGTACCTGTGGG	GGAAAGGACGAAACACCGTGCTGCAGCACGTACCTGTGTTTTAGAGCTAGAAAT
human_exon_crispr_v1_000065	NM_198317_ex4:site_14	chr1:897367-897389	+	GCTGCAGCACTTCGTGGACGTGG	GGAAAGGACGAAACACCGCTGCAGCACTTCGTGGACGGTTTTAGAGCTAGAAAT
human_exon_crispr_v1_000066	NM_198317_ex6:site_10	chr1:898257-898279	-	GCCCGGCCCCCTCGCAGCGCCGG	GGAAAGGACGAAACACCGCCCGGCCCCCTCGCAGCGCGTTTTAGAGCTAGAAAT
human_exon_crispr_v1_000067	NM_198317_ex7:site_4	chr1:898528-898550	-	GCGGTCGGTGCGCGTGTCGTAGG	GGAAAGGACGAAACACCGCGGTCGGTGCGCGTGTCGTGTTTTAGAGCTAGAAAT
human_exon_crispr_v1_000068	NM_198317_ex7:site_5	chr1:898538-898560	+	GCGCACCGACCGCTGGCACGTGG	GGAAAGGACGAAACACCGCGCACCGACCGCTGGCACGGTTTTAGAGCTAGAAAT
human_exon_crispr_v1_000069	NM_198317_ex7:site_6	chr1:898543-898565	-	GGCCACCACGTGCCAGCGGTCGG	GGAAAGGACGAAACACCGGCCACCACGTGCCAGCGGTGTTTTAGAGCTAGAAAT
human_exon_crispr_v1_000070	NM_198317_ex7:site_7	chr1:898562-898584	+	GGCCTCCATGTCCACGCGCCGGG	GGAAAGGACGAAACACCGGCCTCCATGTCCACGCGCCGTTTTAGAGCTAGAAAT
human_exon_crispr_v1_000071	NM_198317_ex8:site_2	chr1:898759-898781	-	GCTGCCACGTGTTAGTCACGGGG	GGAAAGGACGAAACACCGCTGCCACGTGTTAGTCACGGTTTTAGAGCTAGAAAT
human_exon_crispr_v1_000072	NM_198317_ex8:site_3	chr1:898760-898782	-	GGCTGCCACGTGTTAGTCACGGG	GGAAAGGACGAAACACCGGCTGCCACGTGTTAGTCACGTTTTAGAGCTAGAAAT
human_exon_crispr_v1_000073	NM_198317_ex8:site_6	chr1:898791-898813	-	GCAGCTTCGCCTTGTGCCCATGG	GGAAAGGACGAAACACCGCAGCTTCGCCTTGTGCCCAGTTTTAGAGCTAGAAAT
human_exon_crispr_v1_000074	NM_198317_ex8:site_10	chr1:898835-898857	+	GGACTCCTGTACTCGGCCGGCGG	GGAAAGGACGAAACACCGGACTCCTGTACTCGGCCGGGTTTTAGAGCTAGAAAT
human_exon_crispr_v1_000075	NM_198317_ex8:site_11	chr1:898851-898873	-	GGAGGCCCCGTCATAGCCGCCGG	GGAAAGGACGAAACACCGGAGGCCCCGTCATAGCCGCGTTTTAGAGCTAGAAAT
human_exon_crispr_v1_000076	NM_198317_ex9:site_1	chr1:899293-899315	-	GTCGTAGCGTTCAGCACTGTGGG	GGAAAGGACGAAACACCGTCGTAGCGTTCAGCACTGTGTTTTAGAGCTAGAAAT
human_exon_crispr_v1_000077	NM_198317_ex9:site_3	chr1:899304-899326	+	GAACGCTACGACCCCCTGACCGG	GGAAAGGACGAAACACCGAACGCTACGACCCCCTGACGTTTTAGAGCTAGAAAT
human_exon_crispr_v1_000078	NM_198317_ex9:site_4	chr1:899316-899338	-	GACGTCCACGTTCCGGTCAGGGG	GGAAAGGACGAAACACCGACGTCCACGTTCCGGTCAGGTTTTAGAGCTAGAAAT
human_exon_crispr_v1_000079	NM_198317_ex11:site_4	chr1:899728-899750	+	GGTGAACGTGTGGTCGCCCGTGG	GGAAAGGACGAAACACCGGTGAACGTGTGGTCGCCCGGTTTTAGAGCTAGAAAT
human_exon_crispr_v1_000080	NM_198317_ex11:site_5	chr1:899758-899780	+	GCTGAGCCGACGCAGCTCAGCGG	GGAAAGGACGAAACACCGCTGAGCCGACGCAGCTCAGGTTTTAGAGCTAGAAAT
human_exon_crispr_v1_000081	NM_198317_ex11:site_9	chr1:899795-899817	+	GAGGGTGCCCTGTACGTGGCAGG	GGAAAGGACGAAACACCGAGGGTGCCCTGTACGTGGCGTTTTAGAGCTAGAAAT
human_exon_crispr_v1_000082	NM_198317_ex11:site_16	chr1:899894-899916	-	GCGGACCTGCGGATATTCATGGG	GGAAAGGACGAAACACCGCGGACCTGCGGATATTCATGTTTTAGAGCTAGAAAT
human_exon_crispr_v1_000083	NM_198317_ex11:site_18	chr1:899905-899927	-	GCAGCCCCACTGCGGACCTGCGG	GGAAAGGACGAAACACCGCAGCCCCACTGCGGACCTGGTTTTAGAGCTAGAAAT
human_exon_crispr_v1_000084	NM_198317_ex12T:site_4	chr1:900367-900389	+	GGACGGATGGTTGTACGCCGTGG	GGAAAGGACGAAACACCGGACGGATGGTTGTACGCCGGTTTTAGAGCTAGAAAT
human_exon_crispr_v1_000085	NM_198317_ex12T:site_5	chr1:900368-900390	+	GACGGATGGTTGTACGCCGTGGG	GGAAAGGACGAAACACCGACGGATGGTTGTACGCCGTGTTTTAGAGCTAGAAAT
human_exon_crispr_v1_000086	NM_198317_ex12T:site_10	chr1:900465-900487	-	GCTGCGCCGGGTGAACATGCAGG	GGAAAGGACGAAACACCGCTGCGCCGGGTGAACATGCGTTTTAGAGCTAGAAAT
human_exon_crispr_v1_000087	NM_198317_ex12T:site_16	chr1:900537-900559	-	GGAGGACACGGACAGCGTCGGGG	GGAAAGGACGAAACACCGGAGGACACGGACAGCGTCGGTTTTAGAGCTAGAAAT
human_exon_crispr_v1_000088	NM_032129_ex2;NM_001160184_ex2:site_1	chr1:902088-902110	+	GACAGCGCGCGGATGTCGGCCGG	GGAAAGGACGAAACACCGACAGCGCGCGGATGTCGGCGTTTTAGAGCTAGAAAT
human_exon_crispr_v1_000089	NM_032129_ex2;NM_001160184_ex2:site_6	chr1:902119-902141	+	GCCCCGAGGCTGCTCGAAGCGGG	GGAAAGGACGAAACACCGCCCCGAGGCTGCTCGAAGCGTTTTAGAGCTAGAAAT
human_exon_crispr_v1_000090	NM_032129_ex2;NM_001160184_ex2:site_8	chr1:902146-902168	-	GTGGAAGAGCTTGTTGGCGGCGG	GGAAAGGACGAAACACCGTGGAAGAGCTTGTTGGCGGGTTTTAGAGCTAGAAAT
human_exon_crispr_v1_000091	NM_032129_ex4;NM_001160184_ex4:site_9	chr1:905948-905970	-	GTCCTTCCGAGCCGTGGGCCTGG	GGAAAGGACGAAACACCGTCCTTCCGAGCCGTGGGCCGTTTTAGAGCTAGAAAT
human_exon_crispr_v1_000092	NM_032129_ex5;NM_001160184_ex5:site_2	chr1:906062-906084	+	GCAGGGGCTGTTACCGCTGACGG	GGAAAGGACGAAACACCGCAGGGGCTGTTACCGCTGAGTTTTAGAGCTAGAAAT
human_exon_crispr_v1_000093	NM_032129_ex5;NM_001160184_ex5:site_3	chr1:906086-906108	+	GCTGAGTGTCTGCCCGCTCGAGG	GGAAAGGACGAAACACCGCTGAGTGTCTGCCCGCTCGGTTTTAGAGCTAGAAAT
human_exon_crispr_v1_000094	NM_032129_ex6;NM_001160184_ex6:site_10	chr1:906295-906317	+	GCCGGGCCGAGCTGGACCGCTGG	GGAAAGGACGAAACACCGCCGGGCCGAGCTGGACCGCGTTTTAGAGCTAGAAAT
human_exon_crispr_v1_000095	NM_032129_ex6;NM_001160184_ex6:site_17	chr1:906332-906354	+	GAAGCAGACGGCCCTCCTCGGGG	GGAAAGGACGAAACACCGAAGCAGACGGCCCTCCTCGGTTTTAGAGCTAGAAAT
human_exon_crispr_v1_000096	NM_032129_ex6;NM_001160184_ex6:site_20	chr1:906353-906375	+	GGGGCCGCGGCGCTGCCACTCGG	GGAAAGGACGAAACACCGGGGCCGCGGCGCTGCCACTGTTTTAGAGCTAGAAAT
human_exon_crispr_v1_000097	NM_032129_ex10;NM_001160184_ex10:site_2	chr1:907701-907723	-	GTGACCGTAGTCCTCGTAGCTGG	GGAAAGGACGAAACACCGTGACCGTAGTCCTCGTAGCGTTTTAGAGCTAGAAAT
human_exon_crispr_v1_000098	NM_032129_ex11;NM_001160184_ex11:site_15	chr1:908388-908410	-	GCCACCCCGTAAGCGCTCACCGG	GGAAAGGACGAAACACCGCCACCCCGTAAGCGCTCACGTTTTAGAGCTAGAAAT
human_exon_crispr_v1_000099	NM_032129_ex12:site_1	chr1:908585-908607	+	GTGCCAGCATTGGCCGACGGAGG	GGAAAGGACGAAACACCGTGCCAGCATTGGCCGACGGGTTTTAGAGCTAGAAAT
human_exon_crispr_v1_000100	NM_032129_ex12:site_2	chr1:908588-908610	-	GGTCCTCCGTCGGCCAATGCTGG	GGAAAGGACGAAACACCGGTCCTCCGTCGGCCAATGCGTTTTAGAGCTAGAAAT
human_exon_crispr_v1_000101	NM_032129_ex12:site_6	chr1:908634-908656	-	GGGCCTTGCTCCCGGGTGACCGG	GGAAAGGACGAAACACCGGGCCTTGCTCCCGGGTGACGTTTTAGAGCTAGAAAT
human_exon_crispr_v1_000102	NM_032129_ex13;NM_001160184_ex12:site_11	chr1:908961-908983	-	GAGGTGGCGGGTGGTGTGTAGGG	GGAAAGGACGAAACACCGAGGTGGCGGGTGGTGTGTAGTTTTAGAGCTAGAAAT
human_exon_crispr_v1_000103	NM_032129_ex13;NM_001160184_ex12:site_12	chr1:908962-908984	-	GGAGGTGGCGGGTGGTGTGTAGG	GGAAAGGACGAAACACCGGAGGTGGCGGGTGGTGTGTGTTTTAGAGCTAGAAAT
human_exon_crispr_v1_000104	NM_032129_ex14;NM_001160184_ex13:site_5	chr1:909243-909265	-	GGGAGTGGGCTCGAGGGCGTGGG	GGAAAGGACGAAACACCGGGAGTGGGCTCGAGGGCGTGTTTTAGAGCTAGAAAT
human_exon_crispr_v1_000105	NM_032129_ex15;NM_001160184_ex14:site_5	chr1:909709-909731	+	GGGAAGGTTCGCCCGAACCCTGG	GGAAAGGACGAAACACCGGGAAGGTTCGCCCGAACCCGTTTTAGAGCTAGAAAT
human_exon_crispr_v1_000106	NM_032129_ex16T;NM_001160184_ex15T:site_2	chr1:909813-909835	-	GGGGGACCGACCATCTGGTAGGG	GGAAAGGACGAAACACCGGGGGACCGACCATCTGGTAGTTTTAGAGCTAGAAAT
human_exon_crispr_v1_000107	NM_021170_ex4T;NM_001142467_ex3T:site_19	chr1:934575-934597	+	GGGCGGCCCGCGTAGACCTCGGG	GGAAAGGACGAAACACCGGGCGGCCCGCGTAGACCTCGTTTTAGAGCTAGAAAT
human_exon_crispr_v1_000108	NM_021170_ex4T;NM_001142467_ex3T:site_38	chr1:934690-934712	+	GGCGGGAGCGCACGTCGGCCGGG	GGAAAGGACGAAACACCGGCGGGAGCGCACGTCGGCCGTTTTAGAGCTAGAAAT
human_exon_crispr_v1_000109	NM_021170_ex4T;NM_001142467_ex3T:site_45	chr1:934767-934789	-	GTTCTGGGCAAGTACCGCGCCGG	GGAAAGGACGAAACACCGTTCTGGGCAAGTACCGCGCGTTTTAGAGCTAGAAAT
human_exon_crispr_v1_000110	NM_021170_ex3;NM_001142467_ex2:site_8	chr1:934972-934994	-	GAGCTCCCGCCACTCGAAGCTGG	GGAAAGGACGAAACACCGAGCTCCCGCCACTCGAAGCGTTTTAGAGCTAGAAAT
human_exon_crispr_v1_000111	NM_021170_ex2;NM_001142467_ex1T;NM_021170_ex1T:site_1	chr1:935116-935138	+	GGCTCTCGTTAATACGCGCTCGG	GGAAAGGACGAAACACCGGCTCTCGTTAATACGCGCTGTTTTAGAGCTAGAAAT
human_exon_crispr_v1_000112	NM_021170_ex2;NM_001142467_ex1T;NM_021170_ex1T:site_2	chr1:935149-935171	-	GCAGTCCTCCAAGCCGGTCATGG	GGAAAGGACGAAACACCGCAGTCCTCCAAGCCGGTCAGTTTTAGAGCTAGAAAT
human_exon_crispr_v1_000113	NM_021170_ex2;NM_001142467_ex1T;NM_021170_ex1T:site_4	chr1:935163-935185	+	GAGGACTGCGGGTCGGGCACCGG	GGAAAGGACGAAACACCGAGGACTGCGGGTCGGGCACGTTTTAGAGCTAGAAAT
human_exon_crispr_v1_000114	NM_021170_ex2;NM_001142467_ex1T;NM_021170_ex1T:site_11	chr1:935209-935231	-	GGGCGTGAGGGGGGCGACCGGGG	GGAAAGGACGAAACACCGGGCGTGAGGGGGGCGACCGGTTTTAGAGCTAGAAAT
human_exon_crispr_v1_000115	NM_021170_ex2;NM_001142467_ex1T;NM_021170_ex1T:site_16	chr1:935237-935259	+	GGACCCCACCTTGCGGTGCTCGG	GGAAAGGACGAAACACCGGACCCCACCTTGCGGTGCTGTTTTAGAGCTAGAAAT
human_exon_crispr_v1_000116	NM_021170_ex2;NM_001142467_ex1T;NM_021170_ex1T:site_26	chr1:935311-935333	-	GAAACCGAGCGCCTCGCCGATGG	GGAAAGGACGAAACACCGAAACCGAGCGCCTCGCCGAGTTTTAGAGCTAGAAAT
human_exon_crispr_v1_000117	NM_021170_ex2;NM_001142467_ex1T;NM_021170_ex1T:site_27	chr1:935316-935338	+	GGCGAGGCGCTCGGTTTCCCCGG	GGAAAGGACGAAACACCGGCGAGGCGCTCGGTTTCCCGTTTTAGAGCTAGAAAT
human_exon_crispr_v1_000118	NM_005101_ex2T:site_2	chr1:949387-949409	+	GCTGGCGGGCAACGAATTCCAGG	GGAAAGGACGAAACACCGCTGGCGGGCAACGAATTCCGTTTTAGAGCTAGAAAT
human_exon_crispr_v1_000119	NM_005101_ex2T:site_5	chr1:949458-949480	-	GGCGTGCACGCCGATCTTCTGGG	GGAAAGGACGAAACACCGGCGTGCACGCCGATCTTCTGTTTTAGAGCTAGAAAT
human_exon_crispr_v1_000120	NM_005101_ex2T:site_10	chr1:949501-949523	-	GCAGCGCCACACCGCTCGGGTGG	GGAAAGGACGAAACACCGCAGCGCCACACCGCTCGGGGTTTTAGAGCTAGAAAT
human_exon_crispr_v1_000121	NM_005101_ex2T:site_22	chr1:949651-949673	+	GGTACGGCTGACGCAGACCGTGG	GGAAAGGACGAAACACCGGTACGGCTGACGCAGACCGGTTTTAGAGCTAGAAAT
human_exon_crispr_v1_000122	NM_005101_ex2T:site_28	chr1:949707-949729	+	GTGTGCAGGACGACCTGTTCTGG	GGAAAGGACGAAACACCGTGTGCAGGACGACCTGTTCGTTTTAGAGCTAGAAAT
human_exon_crispr_v1_000123	NM_005101_ex2T:site_37	chr1:949838-949860	+	GAGCCTGGCGGGCGGAGCTAAGG	GGAAAGGACGAAACACCGAGCCTGGCGGGCGGAGCTAGTTTTAGAGCTAGAAAT
human_exon_crispr_v1_000124	NM_198576_ex1T:site_1	chr1:955534-955556	+	GCCGCCTCTCGCCTGCGCCATGG	GGAAAGGACGAAACACCGCCGCCTCTCGCCTGCGCCAGTTTTAGAGCTAGAAAT
human_exon_crispr_v1_000125	NM_198576_ex1T:site_2	chr1:955535-955557	-	GCCATGGCGCAGGCGAGAGGCGG	GGAAAGGACGAAACACCGCCATGGCGCAGGCGAGAGGGTTTTAGAGCTAGAAAT
human_exon_crispr_v1_000126	NM_198576_ex1T:site_8	chr1:955576-955598	-	GCGGCAGCAGCGGCCGCAGCGGG	GGAAAGGACGAAACACCGCGGCAGCAGCGGCCGCAGCGTTTTAGAGCTAGAAAT
human_exon_crispr_v1_000127	NM_198576_ex1T:site_9	chr1:955585-955607	+	GCCGCTGCTGCCGCTCCTTGTGG	GGAAAGGACGAAACACCGCCGCTGCTGCCGCTCCTTGGTTTTAGAGCTAGAAAT
human_exon_crispr_v1_000128	NM_198576_ex1T:site_23	chr1:955666-955688	+	GCGCGAGGAGGAGGCGAACGTGG	GGAAAGGACGAAACACCGCGCGAGGAGGAGGCGAACGGTTTTAGAGCTAGAAAT
human_exon_crispr_v1_000129	NM_198576_ex1T:site_28	chr1:955702-955724	+	GGTGGAGGAGATCCTCAACGTGG	GGAAAGGACGAAACACCGGTGGAGGAGATCCTCAACGGTTTTAGAGCTAGAAAT
human_exon_crispr_v1_000130	NM_198576_ex1T:site_29	chr1:955708-955730	+	GGAGATCCTCAACGTGGACCCGG	GGAAAGGACGAAACACCGGAGATCCTCAACGTGGACCGTTTTAGAGCTAGAAAT
human_exon_crispr_v1_000131	NM_198576_ex1T:site_30	chr1:955714-955736	-	GCTGCACCGGGTCCACGTTGAGG	GGAAAGGACGAAACACCGCTGCACCGGGTCCACGTTGGTTTTAGAGCTAGAAAT
human_exon_crispr_v1_000132	NM_198576_ex2:site_10	chr1:957634-957656	+	GCTGGACGGCGGCAACAAGGTGG	GGAAAGGACGAAACACCGCTGGACGGCGGCAACAAGGGTTTTAGAGCTAGAAAT
human_exon_crispr_v1_000133	NM_198576_ex4:site_2	chr1:976077-976099	+	GTGTGCGAGCCCAACGCGGAGGG	GGAAAGGACGAAACACCGTGTGCGAGCCCAACGCGGAGTTTTAGAGCTAGAAAT
human_exon_crispr_v1_000134	NM_198576_ex4:site_13	chr1:976220-976242	-	GCAGGCGGATGCGGCGCTGCTGG	GGAAAGGACGAAACACCGCAGGCGGATGCGGCGCTGCGTTTTAGAGCTAGAAAT
human_exon_crispr_v1_000135	NM_198576_ex4:site_19	chr1:976254-976276	-	GCCCCGCCCCGCTCACCGCACGG	GGAAAGGACGAAACACCGCCCCGCCCCGCTCACCGCAGTTTTAGAGCTAGAAAT
human_exon_crispr_v1_000136	NM_198576_ex5:site_4	chr1:976547-976569	-	GCAGGGGTCCCGCGAGCCTGCGG	GGAAAGGACGAAACACCGCAGGGGTCCCGCGAGCCTGGTTTTAGAGCTAGAAAT
human_exon_crispr_v1_000137	NM_198576_ex5:site_7	chr1:976605-976627	+	GCGCTCGGCCGACGGGCTGACGG	GGAAAGGACGAAACACCGCGCTCGGCCGACGGGCTGAGTTTTAGAGCTAGAAAT
human_exon_crispr_v1_000138	NM_198576_ex5:site_10	chr1:976641-976663	-	GGGCGCCACGGCAGGTCGCGGGG	GGAAAGGACGAAACACCGGGCGCCACGGCAGGTCGCGGTTTTAGAGCTAGAAAT
human_exon_crispr_v1_000139	NM_198576_ex5:site_13	chr1:976647-976669	+	GACCTGCCGTGGCGCCCCCGAGG	GGAAAGGACGAAACACCGACCTGCCGTGGCGCCCCCGGTTTTAGAGCTAGAAAT
human_exon_crispr_v1_000140	NM_198576_ex5:site_19	chr1:976701-976723	-	GCAGGAGCTGGCACTCGCCGGGG	GGAAAGGACGAAACACCGCAGGAGCTGGCACTCGCCGGTTTTAGAGCTAGAAAT
human_exon_crispr_v1_000141	NM_198576_ex6:site_6	chr1:976861-976883	-	GTCAGGGAGGGCGCCCTGACAGG	GGAAAGGACGAAACACCGTCAGGGAGGGCGCCCTGACGTTTTAGAGCTAGAAAT
human_exon_crispr_v1_000142	NM_198576_ex6:site_8	chr1:976877-976899	-	GGCAGCTGCGGCTCGGGTCAGGG	GGAAAGGACGAAACACCGGCAGCTGCGGCTCGGGTCAGTTTTAGAGCTAGAAAT
human_exon_crispr_v1_000143	NM_198576_ex6:site_10	chr1:976897-976919	+	GCCGTGTGAACCCGCGCACGCGG	GGAAAGGACGAAACACCGCCGTGTGAACCCGCGCACGGTTTTAGAGCTAGAAAT
human_exon_crispr_v1_000144	NM_198576_ex6:site_11	chr1:976898-976920	-	GCCGCGTGCGCGGGTTCACACGG	GGAAAGGACGAAACACCGCCGCGTGCGCGGGTTCACAGTTTTAGAGCTAGAAAT
human_exon_crispr_v1_000145	NM_198576_ex6:site_16	chr1:977004-977026	+	GACTGTGTCATGGGCCGATCGGG	GGAAAGGACGAAACACCGACTGTGTCATGGGCCGATCGTTTTAGAGCTAGAAAT
human_exon_crispr_v1_000146	NM_198576_ex6:site_19	chr1:977018-977040	-	GACCCCGGGCGGCCCCCGATCGG	GGAAAGGACGAAACACCGACCCCGGGCGGCCCCCGATGTTTTAGAGCTAGAAAT
human_exon_crispr_v1_000147	NM_198576_ex7:site_2	chr1:977322-977344	-	GGCACTGGTCTAGGACGCAGGGG	GGAAAGGACGAAACACCGGCACTGGTCTAGGACGCAGGTTTTAGAGCTAGAAAT
human_exon_crispr_v1_000148	NM_198576_ex7:site_3	chr1:977323-977345	-	GGGCACTGGTCTAGGACGCAGGG	GGAAAGGACGAAACACCGGGCACTGGTCTAGGACGCAGTTTTAGAGCTAGAAAT
human_exon_crispr_v1_000149	NM_198576_ex7:site_5	chr1:977351-977373	-	GCACACGGCATTGAACCGGCAGG	GGAAAGGACGAAACACCGCACACGGCATTGAACCGGCGTTTTAGAGCTAGAAAT
human_exon_crispr_v1_000150	NM_198576_ex7:site_9	chr1:977378-977400	-	GCAGCGGGGACGGCCACGGCGGG	GGAAAGGACGAAACACCGCAGCGGGGACGGCCACGGCGTTTTAGAGCTAGAAAT
human_exon_crispr_v1_000151	NM_198576_ex7:site_13	chr1:977405-977427	+	GCGACCGCGTCACCTGTGACGGG	GGAAAGGACGAAACACCGCGACCGCGTCACCTGTGACGTTTTAGAGCTAGAAAT
human_exon_crispr_v1_000152	NM_198576_ex7:site_17	chr1:977447-977469	-	GTCATACGTGCGCCCGTCCTGGG	GGAAAGGACGAAACACCGTCATACGTGCGCCCGTCCTGTTTTAGAGCTAGAAAT
human_exon_crispr_v1_000153	NM_198576_ex8:site_10	chr1:978741-978763	+	GGCAGCGACGGCGTCACATACGG	GGAAAGGACGAAACACCGGCAGCGACGGCGTCACATAGTTTTAGAGCTAGAAAT
human_exon_crispr_v1_000154	NM_198576_ex8:site_12	chr1:978790-978812	-	GATCTCCCGCCCGAGGGTACAGG	GGAAAGGACGAAACACCGATCTCCCGCCCGAGGGTACGTTTTAGAGCTAGAAAT
human_exon_crispr_v1_000155	NM_198576_ex8:site_13	chr1:978807-978829	+	GAGATCCAGGTGGCGCGCAAAGG	GGAAAGGACGAAACACCGAGATCCAGGTGGCGCGCAAGTTTTAGAGCTAGAAAT
human_exon_crispr_v1_000156	NM_198576_ex9:site_2	chr1:978912-978934	-	GCACTGCCCGCAGCGGTCTGGGG	GGAAAGGACGAAACACCGCACTGCCCGCAGCGGTCTGGTTTTAGAGCTAGAAAT
human_exon_crispr_v1_000157	NM_198576_ex9:site_12	chr1:979020-979042	-	GCTGGGGTACGTGTGCCCGTCGG	GGAAAGGACGAAACACCGCTGGGGTACGTGTGCCCGTGTTTTAGAGCTAGAAAT
human_exon_crispr_v1_000158	NM_198576_ex10:site_5	chr1:979265-979287	-	GGCGGGGGGTGCTCACACCGGGG	GGAAAGGACGAAACACCGGCGGGGGGTGCTCACACCGGTTTTAGAGCTAGAAAT
human_exon_crispr_v1_000159	NM_198576_ex10:site_11	chr1:979301-979323	+	GGCAGCGACGGTGTCACCTACGG	GGAAAGGACGAAACACCGGCAGCGACGGTGTCACCTAGTTTTAGAGCTAGAAAT
human_exon_crispr_v1_000160	NM_198576_ex10:site_12	chr1:979329-979351	-	GGCGGCTTCCCGTAGCTCGCAGG	GGAAAGGACGAAACACCGGCGGCTTCCCGTAGCTCGCGTTTTAGAGCTAGAAAT
human_exon_crispr_v1_000161	NM_198576_ex10:site_14	chr1:979363-979385	+	GACACAGATCGAGGAGGCCCGGG	GGAAAGGACGAAACACCGACACAGATCGAGGAGGCCCGTTTTAGAGCTAGAAAT
human_exon_crispr_v1_000162	NM_198576_ex11:site_1	chr1:979485-979507	+	GCAGCCGAGTGCGGTTCCGGAGG	GGAAAGGACGAAACACCGCAGCCGAGTGCGGTTCCGGGTTTTAGAGCTAGAAAT
human_exon_crispr_v1_000163	NM_198576_ex11:site_2	chr1:979491-979513	+	GAGTGCGGTTCCGGAGGCTCTGG	GGAAAGGACGAAACACCGAGTGCGGTTCCGGAGGCTCGTTTTAGAGCTAGAAAT
human_exon_crispr_v1_000164	NM_198576_ex11:site_8	chr1:979549-979571	+	GCCGGCAGCGCGGTGGCATCTGG	GGAAAGGACGAAACACCGCCGGCAGCGCGGTGGCATCGTTTTAGAGCTAGAAAT
human_exon_crispr_v1_000165	NM_198576_ex12:site_4	chr1:979786-979808	+	GGGCTCTACGTAGCGGCCCAGGG	GGAAAGGACGAAACACCGGGCTCTACGTAGCGGCCCAGTTTTAGAGCTAGAAAT
human_exon_crispr_v1_000166	NM_198576_ex13:site_6	chr1:980543-980565	-	GGCGGCAGCGGGGCGAAGGTGGG	GGAAAGGACGAAACACCGGCGGCAGCGGGGCGAAGGTGTTTTAGAGCTAGAAAT
human_exon_crispr_v1_000167	NM_198576_ex13:site_8	chr1:980564-980586	-	GCACAGTGTAAGGGGGCCACAGG	GGAAAGGACGAAACACCGCACAGTGTAAGGGGGCCACGTTTTAGAGCTAGAAAT
human_exon_crispr_v1_000168	NM_198576_ex13:site_12	chr1:980586-980608	-	GCAGCAGCCGTAGGGCGTCTGGG	GGAAAGGACGAAACACCGCAGCAGCCGTAGGGCGTCTGTTTTAGAGCTAGAAAT
human_exon_crispr_v1_000169	NM_198576_ex13:site_13	chr1:980587-980609	-	GGCAGCAGCCGTAGGGCGTCTGG	GGAAAGGACGAAACACCGGCAGCAGCCGTAGGGCGTCGTTTTAGAGCTAGAAAT
human_exon_crispr_v1_000170	NM_198576_ex14:site_15	chr1:980868-980890	+	GAGGCATCGTCACCGATGGCCGG	GGAAAGGACGAAACACCGAGGCATCGTCACCGATGGCGTTTTAGAGCTAGAAAT
human_exon_crispr_v1_000171	NM_198576_ex15:site_8	chr1:981128-981150	-	GTCATCCCGCACGGCGCCTTGGG	GGAAAGGACGAAACACCGTCATCCCGCACGGCGCCTTGTTTTAGAGCTAGAAAT
human_exon_crispr_v1_000172	NM_198576_ex15:site_12	chr1:981167-981189	+	GGCTGTGCTCGTGTAAGCCCGGG	GGAAAGGACGAAACACCGGCTGTGCTCGTGTAAGCCCGTTTTAGAGCTAGAAAT
human_exon_crispr_v1_000173	NM_198576_ex15:site_13	chr1:981168-981190	+	GCTGTGCTCGTGTAAGCCCGGGG	GGAAAGGACGAAACACCGCTGTGCTCGTGTAAGCCCGGTTTTAGAGCTAGAAAT
human_exon_crispr_v1_000174	NM_198576_ex16:site_2	chr1:981340-981362	-	GTCGCAGGCGCAGAAGCGTCTGG	GGAAAGGACGAAACACCGTCGCAGGCGCAGAAGCGTCGTTTTAGAGCTAGAAAT
human_exon_crispr_v1_000175	NM_198576_ex17:site_3	chr1:981584-981606	+	GAAGACCATCGCCTGCCGCCAGG	GGAAAGGACGAAACACCGAAGACCATCGCCTGCCGCCGTTTTAGAGCTAGAAAT
human_exon_crispr_v1_000176	NM_198576_ex18:site_15	chr1:981920-981942	-	GTCCGAGGTCGTGATGAGGGCGG	GGAAAGGACGAAACACCGTCCGAGGTCGTGATGAGGGGTTTTAGAGCTAGAAAT
human_exon_crispr_v1_000177	NM_198576_ex19:site_7	chr1:982260-982282	-	GCCCAACGCGGAGTTGTAGCAGG	GGAAAGGACGAAACACCGCCCAACGCGGAGTTGTAGCGTTTTAGAGCTAGAAAT
human_exon_crispr_v1_000178	NM_198576_ex19:site_10	chr1:982304-982326	-	GAGCCCTCTGCGTCCAGCGAGGG	GGAAAGGACGAAACACCGAGCCCTCTGCGTCCAGCGAGTTTTAGAGCTAGAAAT
human_exon_crispr_v1_000179	NM_198576_ex20:site_6	chr1:982759-982781	+	GCTGTTCTACACGCCCGAGATGG	GGAAAGGACGAAACACCGCTGTTCTACACGCCCGAGAGTTTTAGAGCTAGAAAT
human_exon_crispr_v1_000180	NM_198576_ex20:site_7	chr1:982772-982794	-	GACTTGGGGTCAGCCATCTCGGG	GGAAAGGACGAAACACCGACTTGGGGTCAGCCATCTCGTTTTAGAGCTAGAAAT
human_exon_crispr_v1_000181	NM_198576_ex21:site_3	chr1:982997-983019	+	GAGTGTCCGCTTGCGGGACCTGG	GGAAAGGACGAAACACCGAGTGTCCGCTTGCGGGACCGTTTTAGAGCTAGAAAT
human_exon_crispr_v1_000182	NM_198576_ex22:site_5	chr1:983162-983184	-	GGCCACGTCGGGTGCCCTGAAGG	GGAAAGGACGAAACACCGGCCACGTCGGGTGCCCTGAGTTTTAGAGCTAGAAAT
human_exon_crispr_v1_000183	NM_198576_ex22:site_12	chr1:983209-983231	+	GTGTCCAGGCGCCGGTCCTTGGG	GGAAAGGACGAAACACCGTGTCCAGGCGCCGGTCCTTGTTTTAGAGCTAGAAAT
human_exon_crispr_v1_000184	NM_198576_ex22:site_18	chr1:983247-983269	+	GCAGGAGCACGTGCGATTTATGG	GGAAAGGACGAAACACCGCAGGAGCACGTGCGATTTAGTTTTAGAGCTAGAAAT
human_exon_crispr_v1_000185	NM_198576_ex23:site_2	chr1:983379-983401	-	GGAAACCAGTCTGCCGGCACAGG	GGAAAGGACGAAACACCGGAAACCAGTCTGCCGGCACGTTTTAGAGCTAGAAAT
human_exon_crispr_v1_000186	NM_198576_ex23:site_3	chr1:983395-983417	+	GGTTTCCTGCGTTTATCACGGGG	GGAAAGGACGAAACACCGGTTTCCTGCGTTTATCACGGTTTTAGAGCTAGAAAT
human_exon_crispr_v1_000187	NM_198576_ex23:site_4	chr1:983396-983418	+	GTTTCCTGCGTTTATCACGGGGG	GGAAAGGACGAAACACCGTTTCCTGCGTTTATCACGGGTTTTAGAGCTAGAAAT
human_exon_crispr_v1_000188	NM_198576_ex23:site_6	chr1:983431-983453	-	GGCCGTGGCTCCCGCAGCAATGG	GGAAAGGACGAAACACCGGCCGTGGCTCCCGCAGCAAGTTTTAGAGCTAGAAAT
human_exon_crispr_v1_000189	NM_198576_ex23:site_8	chr1:983461-983483	-	GGACGGCAGGCGCGATGCAGTGG	GGAAAGGACGAAACACCGGACGGCAGGCGCGATGCAGGTTTTAGAGCTAGAAAT
human_exon_crispr_v1_000190	NM_198576_ex23:site_12	chr1:983495-983517	-	GACTGGGGTGCGGGGCCCGAGGG	GGAAAGGACGAAACACCGACTGGGGTGCGGGGCCCGAGTTTTAGAGCTAGAAAT
human_exon_crispr_v1_000191	NM_198576_ex23:site_19	chr1:983553-983575	-	GTGGGGGGCCGACGTGTGGTGGG	GGAAAGGACGAAACACCGTGGGGGGCCGACGTGTGGTGTTTTAGAGCTAGAAAT
human_exon_crispr_v1_000192	NM_198576_ex23:site_20	chr1:983554-983576	-	GGTGGGGGGCCGACGTGTGGTGG	GGAAAGGACGAAACACCGGTGGGGGGCCGACGTGTGGGTTTTAGAGCTAGAAAT
human_exon_crispr_v1_000193	NM_198576_ex23:site_25	chr1:983596-983618	-	GGGGGCCGGGGGCCGACGTCCGG	GGAAAGGACGAAACACCGGGGGCCGGGGGCCGACGTCGTTTTAGAGCTAGAAAT
human_exon_crispr_v1_000194	NM_198576_ex24:site_8	chr1:984305-984327	-	GGCGCAGCGTGTGGTAGGCGCGG	GGAAAGGACGAAACACCGGCGCAGCGTGTGGTAGGCGGTTTTAGAGCTAGAAAT
human_exon_crispr_v1_000195	NM_198576_ex24:site_11	chr1:984329-984351	+	GGCACTGGAATTCCGGGCGCTGG	GGAAAGGACGAAACACCGGCACTGGAATTCCGGGCGCGTTTTAGAGCTAGAAAT
human_exon_crispr_v1_000196	NM_198576_ex25:site_2	chr1:984640-984662	+	GGTGCTGACCAGTGCCGTGCCGG	GGAAAGGACGAAACACCGGTGCTGACCAGTGCCGTGCGTTTTAGAGCTAGAAAT
human_exon_crispr_v1_000197	NM_198576_ex25:site_7	chr1:984691-984713	+	GCTGTCCCGGCACTGGCGCCGGG	GGAAAGGACGAAACACCGCTGTCCCGGCACTGGCGCCGTTTTAGAGCTAGAAAT
human_exon_crispr_v1_000198	NM_198576_ex25:site_12	chr1:984718-984740	-	GGGTCTCACCATCCACCGAGAGG	GGAAAGGACGAAACACCGGGTCTCACCATCCACCGAGGTTTTAGAGCTAGAAAT
human_exon_crispr_v1_000199	NM_198576_ex25:site_20	chr1:984802-984824	+	GGGCGGCGTACCCGAGGACCAGG	GGAAAGGACGAAACACCGGGCGGCGTACCCGAGGACCGTTTTAGAGCTAGAAAT
human_exon_crispr_v1_000200	NM_198576_ex26:site_1	chr1:984946-984968	+	GGCGCTGGAGCGGACCTTCGTGG	GGAAAGGACGAAACACCGGCGCTGGAGCGGACCTTCGGTTTTAGAGCTAGAAAT
human_exon_crispr_v1_000201	NM_198576_ex26:site_2	chr1:984947-984969	+	GCGCTGGAGCGGACCTTCGTGGG	GGAAAGGACGAAACACCGCGCTGGAGCGGACCTTCGTGTTTTAGAGCTAGAAAT
human_exon_crispr_v1_000202	NM_198576_ex26:site_4	chr1:984976-984998	-	GCAAACGGATGCACCCCCTCAGG	GGAAAGGACGAAACACCGCAAACGGATGCACCCCCTCGTTTTAGAGCTAGAAAT
human_exon_crispr_v1_000203	NM_198576_ex26:site_5	chr1:984979-985001	+	GAGGGGGTGCATCCGTTTGCTGG	GGAAAGGACGAAACACCGAGGGGGTGCATCCGTTTGCGTTTTAGAGCTAGAAAT
human_exon_crispr_v1_000204	NM_198576_ex26:site_7	chr1:985000-985022	+	GGACGTCAACAACCAGCGCCTGG	GGAAAGGACGAAACACCGGACGTCAACAACCAGCGCCGTTTTAGAGCTAGAAAT
human_exon_crispr_v1_000205	NM_198576_ex26:site_14	chr1:985055-985077	+	GGCTCTGGCGTGGGCGAGTGCGG	GGAAAGGACGAAACACCGGCTCTGGCGTGGGCGAGTGGTTTTAGAGCTAGAAAT
human_exon_crispr_v1_000206	NM_198576_ex26:site_17	chr1:985093-985115	+	GCCCAACCCCTGCCATGGCGGGG	GGAAAGGACGAAACACCGCCCAACCCCTGCCATGGCGGTTTTAGAGCTAGAAAT
human_exon_crispr_v1_000207	NM_198576_ex27:site_8	chr1:985341-985363	+	GCCCTGCCGTGTGCTGCCCGAGG	GGAAAGGACGAAACACCGCCCTGCCGTGTGCTGCCCGGTTTTAGAGCTAGAAAT
human_exon_crispr_v1_000208	NM_198576_ex28:site_9	chr1:985686-985708	+	GCACACCTTTGCACGGGACCTGG	GGAAAGGACGAAACACCGCACACCTTTGCACGGGACCGTTTTAGAGCTAGAAAT
human_exon_crispr_v1_000209	NM_198576_ex28:site_10	chr1:985696-985718	+	GCACGGGACCTGGGGTCGGTGGG	GGAAAGGACGAAACACCGCACGGGACCTGGGGTCGGTGTTTTAGAGCTAGAAAT
human_exon_crispr_v1_000210	NM_198576_ex29:site_1	chr1:985816-985838	+	GGCGCTGGAGGTCGTGTTCCTGG	GGAAAGGACGAAACACCGGCGCTGGAGGTCGTGTTCCGTTTTAGAGCTAGAAAT
human_exon_crispr_v1_000211	NM_198576_ex29:site_7	chr1:985871-985893	+	GGGCAGAAGACGGACGGCAAGGG	GGAAAGGACGAAACACCGGGCAGAAGACGGACGGCAAGTTTTAGAGCTAGAAAT
human_exon_crispr_v1_000212	NM_198576_ex29:site_9	chr1:985873-985895	+	GCAGAAGACGGACGGCAAGGGGG	GGAAAGGACGAAACACCGCAGAAGACGGACGGCAAGGGTTTTAGAGCTAGAAAT
human_exon_crispr_v1_000213	NM_198576_ex29:site_14	chr1:985954-985976	+	GGGGGCAGCGGTCATCAGGTGGG	GGAAAGGACGAAACACCGGGGGCAGCGGTCATCAGGTGTTTTAGAGCTAGAAAT
human_exon_crispr_v1_000214	NM_198576_ex29:site_17	chr1:985964-985986	+	GTCATCAGGTGGGCCGGCAAGGG	GGAAAGGACGAAACACCGTCATCAGGTGGGCCGGCAAGTTTTAGAGCTAGAAAT
human_exon_crispr_v1_000215	NM_198576_ex30:site_10	chr1:986175-986197	-	GGGGGCCGTCGCCCACACGCAGG	GGAAAGGACGAAACACCGGGGGCCGTCGCCCACACGCGTTTTAGAGCTAGAAAT
human_exon_crispr_v1_000216	NM_198576_ex31:site_5	chr1:986656-986678	+	GAAGGAGCCGCTCTACGTAGGGG	GGAAAGGACGAAACACCGAAGGAGCCGCTCTACGTAGGTTTTAGAGCTAGAAAT
human_exon_crispr_v1_000217	NM_198576_ex31:site_6	chr1:986663-986685	-	GGAGCGCCCCCTACGTAGAGCGG	GGAAAGGACGAAACACCGGAGCGCCCCCTACGTAGAGGTTTTAGAGCTAGAAAT
human_exon_crispr_v1_000218	NM_198576_ex31:site_8	chr1:986721-986743	-	GATGGCACCGTCGAAGCCAGAGG	GGAAAGGACGAAACACCGATGGCACCGTCGAAGCCAGGTTTTAGAGCTAGAAAT
human_exon_crispr_v1_000219	NM_198576_ex32:site_15	chr1:986949-986971	+	GGCCTCCTGCGTCCCGAGGGAGG	GGAAAGGACGAAACACCGGCCTCCTGCGTCCCGAGGGGTTTTAGAGCTAGAAAT
human_exon_crispr_v1_000220	NM_198576_ex32:site_16	chr1:986954-986976	-	GGCAGCCTCCCTCGGGACGCAGG	GGAAAGGACGAAACACCGGCAGCCTCCCTCGGGACGCGTTTTAGAGCTAGAAAT
human_exon_crispr_v1_000221	NM_198576_ex33:site_6	chr1:987141-987163	-	GGTCCGCCCGTCAAAGGCCAAGG	GGAAAGGACGAAACACCGGTCCGCCCGTCAAAGGCCAGTTTTAGAGCTAGAAAT
human_exon_crispr_v1_000222	NM_198576_ex33:site_8	chr1:987189-987211	-	GAGGATGGCACGTTACCTCTCGG	GGAAAGGACGAAACACCGAGGATGGCACGTTACCTCTGTTTTAGAGCTAGAAAT
human_exon_crispr_v1_000223	NM_198576_ex34:site_12	chr1:989312-989334	-	GCGGTTGGTGTTGACGGGCACGG	GGAAAGGACGAAACACCGCGGTTGGTGTTGACGGGCAGTTTTAGAGCTAGAAAT
human_exon_crispr_v1_000224	NM_198576_ex34:site_13	chr1:989331-989353	-	GTGCCACGACCCGCAACCAGCGG	GGAAAGGACGAAACACCGTGCCACGACCCGCAACCAGGTTTTAGAGCTAGAAAT
human_exon_crispr_v1_000225	NM_198576_ex34:site_14	chr1:989336-989358	+	GGTTGCGGGTCGTGGCACATAGG	GGAAAGGACGAAACACCGGTTGCGGGTCGTGGCACATGTTTTAGAGCTAGAAAT
human_exon_crispr_v1_000226	NM_198576_ex36T:site_3	chr1:990206-990228	+	GGCCTGCCGGAGCTGCCCGTGGG	GGAAAGGACGAAACACCGGCCTGCCGGAGCTGCCCGTGTTTTAGAGCTAGAAAT
human_exon_crispr_v1_000227	NM_198576_ex36T:site_8	chr1:990246-990268	-	GCCCACAAAGCCTGTGCCGTAGG	GGAAAGGACGAAACACCGCCCACAAAGCCTGTGCCGTGTTTTAGAGCTAGAAAT
human_exon_crispr_v1_000228	NM_198576_ex36T:site_9	chr1:990265-990287	+	GGGCTGCTTGCGGGACGTGGTGG	GGAAAGGACGAAACACCGGGCTGCTTGCGGGACGTGGGTTTTAGAGCTAGAAAT
human_exon_crispr_v1_000229	NM_001205252_ex2T:site_17	chr1:1007282-1007304	-	GTGCAGTGCGCGCTCAAGACCGG	GGAAAGGACGAAACACCGTGCAGTGCGCGCTCAAGACGTTTTAGAGCTAGAAAT
human_exon_crispr_v1_000230	NM_001205252_ex2T:site_18	chr1:1007285-1007307	+	GTCTTGAGCGCGCACTGCACCGG	GGAAAGGACGAAACACCGTCTTGAGCGCGCACTGCACGTTTTAGAGCTAGAAAT
human_exon_crispr_v1_000231	NM_001205252_ex2T:site_35	chr1:1007459-1007481	-	GGTTTCGTATGCGTGGACGTGGG	GGAAAGGACGAAACACCGGTTTCGTATGCGTGGACGTGTTTTAGAGCTAGAAAT
human_exon_crispr_v1_000232	NM_001205252_ex2T:site_41	chr1:1007556-1007578	+	GCCGCAAATGCGCCGGCATCCGG	GGAAAGGACGAAACACCGCCGCAAATGCGCCGGCATCGTTTTAGAGCTAGAAAT
human_exon_crispr_v1_000233	NM_001205252_ex2T:site_45	chr1:1007590-1007612	+	GCGGCTGGTGCACAGCGCGGGGG	GGAAAGGACGAAACACCGCGGCTGGTGCACAGCGCGGGTTTTAGAGCTAGAAAT
human_exon_crispr_v1_000234	NM_001205252_ex2T:site_72	chr1:1007845-1007867	+	GGGGCTGCCGGCCGAGCTGGGGG	GGAAAGGACGAAACACCGGGGCTGCCGGCCGAGCTGGGTTTTAGAGCTAGAAAT
human_exon_crispr_v1_000235	NM_017891_ex10T:site_8	chr1:1018323-1018345	-	GCGGGAGCGGCCCCTGGACAGGG	GGAAAGGACGAAACACCGCGGGAGCGGCCCCTGGACAGTTTTAGAGCTAGAAAT
human_exon_crispr_v1_000236	NM_017891_ex10T:site_9	chr1:1018324-1018346	-	GGCGGGAGCGGCCCCTGGACAGG	GGAAAGGACGAAACACCGGCGGGAGCGGCCCCTGGACGTTTTAGAGCTAGAAAT
human_exon_crispr_v1_000237	NM_017891_ex10T:site_10	chr1:1018341-1018363	-	GAAGCCGCGCTACGTCAGGCGGG	GGAAAGGACGAAACACCGAAGCCGCGCTACGTCAGGCGTTTTAGAGCTAGAAAT
human_exon_crispr_v1_000238	NM_017891_ex10T:site_11	chr1:1018342-1018364	-	GGAAGCCGCGCTACGTCAGGCGG	GGAAAGGACGAAACACCGGAAGCCGCGCTACGTCAGGGTTTTAGAGCTAGAAAT
human_exon_crispr_v1_000239	NM_017891_ex10T:site_12	chr1:1018354-1018376	+	GCGCGGCTTCCGTACTGAAACGG	GGAAAGGACGAAACACCGCGCGGCTTCCGTACTGAAAGTTTTAGAGCTAGAAAT
human_exon_crispr_v1_000240	NM_017891_ex10T:site_13	chr1:1018363-1018385	-	GTCTCTGACCCGTTTCAGTACGG	GGAAAGGACGAAACACCGTCTCTGACCCGTTTCAGTAGTTTTAGAGCTAGAAAT
human_exon_crispr_v1_000241	NM_017891_ex8:site_1	chr1:1019850-1019872	+	GGGTTACTTACGGCTTCGCCAGG	GGAAAGGACGAAACACCGGGTTACTTACGGCTTCGCCGTTTTAGAGCTAGAAAT
human_exon_crispr_v1_000242	NM_017891_ex7:site_6	chr1:1021285-1021307	+	GGAGTTTACTGGAGCGCTTGAGG	GGAAAGGACGAAACACCGGAGTTTACTGGAGCGCTTGGTTTTAGAGCTAGAAAT
human_exon_crispr_v1_000243	NM_017891_ex7:site_8	chr1:1021316-1021338	-	GCCTCATCCTCTCCGTAGCTGGG	GGAAAGGACGAAACACCGCCTCATCCTCTCCGTAGCTGTTTTAGAGCTAGAAAT
human_exon_crispr_v1_000244	NM_017891_ex5:site_6	chr1:1022922-1022944	+	GTTCCCACAGCGGACGCAGCTGG	GGAAAGGACGAAACACCGTTCCCACAGCGGACGCAGCGTTTTAGAGCTAGAAAT
human_exon_crispr_v1_000245	NM_017891_ex5:site_7	chr1:1022925-1022947	-	GCGCCAGCTGCGTCCGCTGTGGG	GGAAAGGACGAAACACCGCGCCAGCTGCGTCCGCTGTGTTTTAGAGCTAGAAAT
human_exon_crispr_v1_000246	NM_001130045_ex4T:site_10	chr1:1114646-1114668	+	GACCCGAGCCGGCTTCAAGAGGG	GGAAAGGACGAAACACCGACCCGAGCCGGCTTCAAGAGTTTTAGAGCTAGAAAT
human_exon_crispr_v1_000247	NM_001130045_ex5:site_4	chr1:1115040-1115062	-	GTGCAGACGTGACGCAGGGATGG	GGAAAGGACGAAACACCGTGCAGACGTGACGCAGGGAGTTTTAGAGCTAGAAAT
human_exon_crispr_v1_000248	NM_001130045_ex5:site_5	chr1:1115045-1115067	-	GCTGGGTGCAGACGTGACGCAGG	GGAAAGGACGAAACACCGCTGGGTGCAGACGTGACGCGTTTTAGAGCTAGAAAT
human_exon_crispr_v1_000249	NM_001130045_ex7;NM_153254_ex3:site_5	chr1:1115853-1115875	-	GTAGGAGCTGATGCTGCGAGGGG	GGAAAGGACGAAACACCGTAGGAGCTGATGCTGCGAGGTTTTAGAGCTAGAAAT
human_exon_crispr_v1_000250	NM_001130045_ex7;NM_153254_ex3:site_7	chr1:1115916-1115938	+	GGGACGACTACACGCTGAAGTGG	GGAAAGGACGAAACACCGGGACGACTACACGCTGAAGGTTTTAGAGCTAGAAAT
human_exon_crispr_v1_000251	NM_001130045_ex7;NM_153254_ex3:site_8	chr1:1115945-1115967	+	GTCAAGAGCCGAGACAGCTACGG	GGAAAGGACGAAACACCGTCAAGAGCCGAGACAGCTAGTTTTAGAGCTAGAAAT
human_exon_crispr_v1_000252	NM_001130045_ex7;NM_153254_ex3:site_12	chr1:1115967-1115989	+	GCAGCTTCCGGGAAGGTAGCGGG	GGAAAGGACGAAACACCGCAGCTTCCGGGAAGGTAGCGTTTTAGAGCTAGAAAT
human_exon_crispr_v1_000253	NM_001130045_ex7;NM_153254_ex3:site_13	chr1:1115974-1115996	-	GCCGGCTCCCGCTACCTTCCCGG	GGAAAGGACGAAACACCGCCGGCTCCCGCTACCTTCCGTTTTAGAGCTAGAAAT
human_exon_crispr_v1_000254	NM_001130045_ex8;NM_153254_ex4:site_6	chr1:1116153-1116175	-	GCTGAGCAGCCCGATCTTGGTGG	GGAAAGGACGAAACACCGCTGAGCAGCCCGATCTTGGGTTTTAGAGCTAGAAAT
human_exon_crispr_v1_000255	NM_001130045_ex8;NM_153254_ex4:site_11	chr1:1116177-1116199	-	GGCCCGTGCCCGTCCCCGAAGGG	GGAAAGGACGAAACACCGGCCCGTGCCCGTCCCCGAAGTTTTAGAGCTAGAAAT
human_exon_crispr_v1_000256	NM_001130045_ex11;NM_153254_ex7:site_9	chr1:1118344-1118366	+	GCAGGCCAAGACCCGGAGCATGG	GGAAAGGACGAAACACCGCAGGCCAAGACCCGGAGCAGTTTTAGAGCTAGAAAT
human_exon_crispr_v1_000257	NM_001130045_ex11;NM_153254_ex7:site_14	chr1:1118383-1118405	-	GCCCCCGGAACGGCGTCTTGTGG	GGAAAGGACGAAACACCGCCCCCGGAACGGCGTCTTGGTTTTAGAGCTAGAAAT
human_exon_crispr_v1_000258	NM_001130045_ex12;NM_153254_ex8:site_8	chr1:1119396-1119418	-	GGGTGAGGCGAGCATAGCCGTGG	GGAAAGGACGAAACACCGGGTGAGGCGAGCATAGCCGGTTTTAGAGCTAGAAAT
human_exon_crispr_v1_000259	NM_001130045_ex13;NM_153254_ex9T:site_9	chr1:1120482-1120504	-	GCACAGTGGACGCACCTTGAGGG	GGAAAGGACGAAACACCGCACAGTGGACGCACCTTGAGTTTTAGAGCTAGAAAT
human_exon_crispr_v1_000260	NM_001130045_ex13;NM_153254_ex9T:site_17	chr1:1120516-1120538	+	GGAGTGAGATCCCTCGGGGCGGG	GGAAAGGACGAAACACCGGAGTGAGATCCCTCGGGGCGTTTTAGAGCTAGAAAT
human_exon_crispr_v1_000261	NM_001130045_ex16T:site_1	chr1:1132804-1132826	-	GCACCAGGTCTGGTGCGGGTGGG	GGAAAGGACGAAACACCGCACCAGGTCTGGTGCGGGTGTTTTAGAGCTAGAAAT
human_exon_crispr_v1_000262	NM_001130045_ex16T:site_4	chr1:1132879-1132901	-	GCAGGAGCACGAAGCGGCGCTGG	GGAAAGGACGAAACACCGCAGGAGCACGAAGCGGCGCGTTTTAGAGCTAGAAAT
human_exon_crispr_v1_000263	NM_001130045_ex16T:site_10	chr1:1132930-1132952	-	GGAGGCTGCACGAGCCCCCCAGG	GGAAAGGACGAAACACCGGAGGCTGCACGAGCCCCCCGTTTTAGAGCTAGAAAT
human_exon_crispr_v1_000264	NM_001130045_ex16T:site_29	chr1:1133087-1133109	+	GACCTGGACAGCGCCCACGATGG	GGAAAGGACGAAACACCGACCTGGACAGCGCCCACGAGTTTTAGAGCTAGAAAT
human_exon_crispr_v1_000265	NM_001130045_ex16T:site_42	chr1:1133182-1133204	+	GACAGCCAAGGAGGAACGCGAGG	GGAAAGGACGAAACACCGACAGCCAAGGAGGAACGCGGTTTTAGAGCTAGAAAT
human_exon_crispr_v1_000266	NM_001130045_ex16T:site_44	chr1:1133206-1133228	+	GCCTGAGAACGCGAGGCCCTAGG	GGAAAGGACGAAACACCGCCTGAGAACGCGAGGCCCTGTTTTAGAGCTAGAAAT
human_exon_crispr_v1_000267	NM_148901_ex4T;NM_004195_ex5T;NM_148902_ex5T:site_1	chr1:1138962-1138984	-	GGGTGGGGTCTTAGGACGGGAGG	GGAAAGGACGAAACACCGGGTGGGGTCTTAGGACGGGGTTTTAGAGCTAGAAAT
human_exon_crispr_v1_000268	NM_148901_ex4T;NM_004195_ex5T;NM_148902_ex5T:site_7	chr1:1139050-1139072	+	GCCGCGGCCGCCGAACTGCATGG	GGAAAGGACGAAACACCGCCGCGGCCGCCGAACTGCAGTTTTAGAGCTAGAAAT
human_exon_crispr_v1_000269	NM_148901_ex4T;NM_004195_ex5T;NM_148902_ex5T:site_9	chr1:1139060-1139082	-	GCGCCCTGGACCATGCAGTTCGG	GGAAAGGACGAAACACCGCGCCCTGGACCATGCAGTTGTTTTAGAGCTAGAAAT
human_exon_crispr_v1_000270	NM_148901_ex4T;NM_004195_ex5T;NM_148902_ex5T:site_21	chr1:1139200-1139222	+	GGTGGCCCCGGAGGACGGCCAGG	GGAAAGGACGAAACACCGGTGGCCCCGGAGGACGGCCGTTTTAGAGCTAGAAAT
human_exon_crispr_v1_000271	NM_148901_ex4T;NM_004195_ex5T;NM_148902_ex5T:site_30	chr1:1139256-1139278	-	GCGGGGCGAGCGATCGGCAGAGG	GGAAAGGACGAAACACCGCGGGGCGAGCGATCGGCAGGTTTTAGAGCTAGAAAT
human_exon_crispr_v1_000272	NM_004195_ex4;NM_148902_ex4:site_4	chr1:1139456-1139478	+	GTCCAAGCTGGGCCGAGGTCAGG	GGAAAGGACGAAACACCGTCCAAGCTGGGCCGAGGTCGTTTTAGAGCTAGAAAT
human_exon_crispr_v1_000273	NM_004195_ex4;NM_148902_ex4:site_13	chr1:1139531-1139553	+	GCTCTGCCGGCGGGGACCCTGGG	GGAAAGGACGAAACACCGCTCTGCCGGCGGGGACCCTGTTTTAGAGCTAGAAAT
human_exon_crispr_v1_000274	NM_004195_ex2;NM_148902_ex2;NM_148901_ex2:site_9	chr1:1140809-1140831	+	GGGTCTCCGCAGTGGAATTCAGG	GGAAAGGACGAAACACCGGGTCTCCGCAGTGGAATTCGTTTTAGAGCTAGAAAT
human_exon_crispr_v1_000275	NM_004195_ex2;NM_148902_ex2;NM_148901_ex2:site_12	chr1:1140850-1140872	-	GCGAGGAGTGCTGTTCCGAGTGG	GGAAAGGACGAAACACCGCGAGGAGTGCTGTTCCGAGGTTTTAGAGCTAGAAAT
human_exon_crispr_v1_000276	NM_004195_ex1T;NM_148902_ex1T;NM_148901_ex1T:site_1	chr1:1141746-1141768	+	GTAAACGCGGTTTACTTACCCGG	GGAAAGGACGAAACACCGTAAACGCGGTTTACTTACCGTTTTAGAGCTAGAAAT
human_exon_crispr_v1_000277	NM_004195_ex1T;NM_148902_ex1T;NM_148901_ex1T:site_2	chr1:1141765-1141787	-	GCGCTGCTGCCGCGATTACCCGG	GGAAAGGACGAAACACCGCGCTGCTGCCGCGATTACCGTTTTAGAGCTAGAAAT
human_exon_crispr_v1_000278	NM_003327_ex6:site_11	chr1:1147117-1147139	+	GGTCCCTCCGGAGCAGGTACAGG	GGAAAGGACGAAACACCGGTCCCTCCGGAGCAGGTACGTTTTAGAGCTAGAAAT
human_exon_crispr_v1_000279	NM_003327_ex6:site_13	chr1:1147120-1147142	-	GGCCCTGTACCTGCTCCGGAGGG	GGAAAGGACGAAACACCGGCCCTGTACCTGCTCCGGAGTTTTAGAGCTAGAAAT
human_exon_crispr_v1_000280	NM_003327_ex5:site_1	chr1:1147305-1147327	+	GGGCCAGGCGCCCTTACCCCCGG	GGAAAGGACGAAACACCGGGCCAGGCGCCCTTACCCCGTTTTAGAGCTAGAAAT
human_exon_crispr_v1_000281	NM_003327_ex5:site_7	chr1:1147334-1147356	-	GGGACCCTCCACCCGGCCCGTGG	GGAAAGGACGAAACACCGGGACCCTCCACCCGGCCCGGTTTTAGAGCTAGAAAT
human_exon_crispr_v1_000282	NM_003327_ex5:site_20	chr1:1147461-1147483	+	GATTGCGTCCGAGCTATTGCTGG	GGAAAGGACGAAACACCGATTGCGTCCGAGCTATTGCGTTTTAGAGCTAGAAAT
human_exon_crispr_v1_000283	NM_003327_ex3:site_7	chr1:1148432-1148454	-	GCAGCTGTGCACGGCCACACAGG	GGAAAGGACGAAACACCGCAGCTGTGCACGGCCACACGTTTTAGAGCTAGAAAT
human_exon_crispr_v1_000284	NM_003327_ex2:site_2	chr1:1149085-1149107	-	GCCGGGCTTCTACAACGACGTGG	GGAAAGGACGAAACACCGCCGGGCTTCTACAACGACGGTTTTAGAGCTAGAAAT
human_exon_crispr_v1_000285	NM_003327_ex2:site_4	chr1:1149103-1149125	-	GGTGTGCCGTCCGTGCGGGCCGG	GGAAAGGACGAAACACCGGTGTGCCGTCCGTGCGGGCGTTTTAGAGCTAGAAAT
human_exon_crispr_v1_000286	NM_003327_ex1T:site_4	chr1:1149376-1149398	+	GTGGCAGCACCGGTCGTTGCTGG	GGAAAGGACGAAACACCGTGGCAGCACCGGTCGTTGCGTTTTAGAGCTAGAAAT
human_exon_crispr_v1_000287	NM_003327_ex1T:site_5	chr1:1149378-1149400	+	GGCAGCACCGGTCGTTGCTGGGG	GGAAAGGACGAAACACCGGCAGCACCGGTCGTTGCTGGTTTTAGAGCTAGAAAT
human_exon_crispr_v1_000288	NM_003327_ex1T:site_15	chr1:1149465-1149487	-	GCTGGGCCGCGGGCCGTGTGCGG	GGAAAGGACGAAACACCGCTGGGCCGCGGGCCGTGTGGTTTTAGAGCTAGAAAT
human_exon_crispr_v1_000289	NM_003327_ex1T:site_20	chr1:1149497-1149519	-	GCAGAGACGAGGATGTGCGTGGG	GGAAAGGACGAAACACCGCAGAGACGAGGATGTGCGTGTTTTAGAGCTAGAAAT
human_exon_crispr_v1_000290	NM_016176_ex7T;NM_016547_ex7T:site_5	chr1:1152982-1153004	+	GTGGTGGTTCTGGTTCTCGTCGG	GGAAAGGACGAAACACCGTGGTGGTTCTGGTTCTCGTGTTTTAGAGCTAGAAAT
human_exon_crispr_v1_000291	NM_016176_ex7T;NM_016547_ex7T:site_6	chr1:1152988-1153010	+	GTTCTGGTTCTCGTCGGCGACGG	GGAAAGGACGAAACACCGTTCTGGTTCTCGTCGGCGAGTTTTAGAGCTAGAAAT
human_exon_crispr_v1_000292	NM_016176_ex7T;NM_016547_ex7T:site_7	chr1:1153003-1153025	+	GGCGACGGCGATCATCTGCTTGG	GGAAAGGACGAAACACCGGCGACGGCGATCATCTGCTGTTTTAGAGCTAGAAAT
human_exon_crispr_v1_000293	NM_016176_ex7T;NM_016547_ex7T:site_8	chr1:1153035-1153057	+	GCGCGTTGTACTCGTTCATGGGG	GGAAAGGACGAAACACCGCGCGTTGTACTCGTTCATGGTTTTAGAGCTAGAAAT
human_exon_crispr_v1_000294	NM_016176_ex6;NM_016547_ex6:site_3	chr1:1153853-1153875	+	GGTCACGATGCCGTCGTGGTTGG	GGAAAGGACGAAACACCGGTCACGATGCCGTCGTGGTGTTTTAGAGCTAGAAAT
human_exon_crispr_v1_000295	NM_016176_ex6;NM_016547_ex6:site_4	chr1:1153916-1153938	-	GCCAGGACATTGACGACAACTGG	GGAAAGGACGAAACACCGCCAGGACATTGACGACAACGTTTTAGAGCTAGAAAT
human_exon_crispr_v1_000296	NM_016176_ex6;NM_016547_ex6:site_7	chr1:1153959-1153981	-	GAGTTCATCTCCCTGCCCGTGGG	GGAAAGGACGAAACACCGAGTTCATCTCCCTGCCCGTGTTTTAGAGCTAGAAAT
human_exon_crispr_v1_000297	NM_016176_ex5;NM_016547_ex5:site_4	chr1:1154149-1154171	-	GAAGGAGATCGTCCGGGACCTGG	GGAAAGGACGAAACACCGAAGGAGATCGTCCGGGACCGTTTTAGAGCTAGAAAT
human_exon_crispr_v1_000298	NM_016176_ex5;NM_016547_ex5:site_7	chr1:1154200-1154222	+	GCTCGGGGTGGAGGAACGACAGG	GGAAAGGACGAAACACCGCTCGGGGTGGAGGAACGACGTTTTAGAGCTAGAAAT
human_exon_crispr_v1_000299	NM_016176_ex5;NM_016547_ex5:site_10	chr1:1154263-1154285	-	GAAGGACCGCTGGTACCAGGCGG	GGAAAGGACGAAACACCGAAGGACCGCTGGTACCAGGGTTTTAGAGCTAGAAAT
human_exon_crispr_v1_000300	NM_016176_ex3;NM_016547_ex3:site_11	chr1:1159290-1159312	-	GGAGATGCAGCGCTGGATCATGG	GGAAAGGACGAAACACCGGAGATGCAGCGCTGGATCAGTTTTAGAGCTAGAAAT
human_exon_crispr_v1_000301	NM_016176_ex2T;NM_016547_ex2T:site_7	chr1:1163912-1163934	-	GGTCTTCCTAGGCAAGGACCTGG	GGAAAGGACGAAACACCGGTCTTCCTAGGCAAGGACCGTTTTAGAGCTAGAAAT
human_exon_crispr_v1_000302	NM_016176_ex2T;NM_016547_ex2T:site_14	chr1:1164065-1164087	+	GTGCAGACGCGTCCATCAGAAGG	GGAAAGGACGAAACACCGTGCAGACGCGTCCATCAGAGTTTTAGAGCTAGAAAT
human_exon_crispr_v1_000303	NM_080605_ex1T:site_14	chr1:1167774-1167796	-	GCTGCGGCCCGACATCGCCCTGG	GGAAAGGACGAAACACCGCTGCGGCCCGACATCGCCCGTTTTAGAGCTAGAAAT
human_exon_crispr_v1_000304	NM_080605_ex1T:site_25	chr1:1167867-1167889	-	GCGGATCACGCTGCGGCGCTCGG	GGAAAGGACGAAACACCGCGGATCACGCTGCGGCGCTGTTTTAGAGCTAGAAAT
human_exon_crispr_v1_000305	NM_080605_ex1T:site_26	chr1:1167876-1167898	+	GCAGCGTGATCCGCAGCACGTGG	GGAAAGGACGAAACACCGCAGCGTGATCCGCAGCACGGTTTTAGAGCTAGAAAT
human_exon_crispr_v1_000306	NM_080605_ex1T:site_28	chr1:1167891-1167913	+	GCACGTGGCTTGCGCGGCGCGGG	GGAAAGGACGAAACACCGCACGTGGCTTGCGCGGCGCGTTTTAGAGCTAGAAAT
human_exon_crispr_v1_000307	NM_080605_ex1T:site_30	chr1:1167909-1167931	+	GCGGGGCCCCGGGCGACGTGTGG	GGAAAGGACGAAACACCGCGGGGCCCCGGGCGACGTGGTTTTAGAGCTAGAAAT
human_exon_crispr_v1_000308	NM_080605_ex1T:site_31	chr1:1167915-1167937	-	GCGCGCCCACACGTCGCCCGGGG	GGAAAGGACGAAACACCGCGCGCCCACACGTCGCCCGGTTTTAGAGCTAGAAAT
human_exon_crispr_v1_000309	NM_080605_ex1T:site_32	chr1:1167926-1167948	+	GTGTGGGCGCGCTTTGCCGTGGG	GGAAAGGACGAAACACCGTGTGGGCGCGCTTTGCCGTGTTTTAGAGCTAGAAAT
human_exon_crispr_v1_000310	NM_080605_ex1T:site_52	chr1:1168186-1168208	+	GCGCCGCCGCCGCCTCTACTGGG	GGAAAGGACGAAACACCGCGCCGCCGCCGCCTCTACTGTTTTAGAGCTAGAAAT
human_exon_crispr_v1_000311	NM_080605_ex1T:site_54	chr1:1168220-1168242	+	GGCCGCGGCCGCGTCAAGCCGGG	GGAAAGGACGAAACACCGGCCGCGGCCGCGTCAAGCCGTTTTAGAGCTAGAAAT
human_exon_crispr_v1_000312	NM_080605_ex1T:site_55	chr1:1168221-1168243	+	GCCGCGGCCGCGTCAAGCCGGGG	GGAAAGGACGAAACACCGCCGCGGCCGCGTCAAGCCGGTTTTAGAGCTAGAAAT
human_exon_crispr_v1_000313	NM_080605_ex1T:site_56	chr1:1168224-1168246	+	GCGGCCGCGTCAAGCCGGGGGGG	GGAAAGGACGAAACACCGCGGCCGCGTCAAGCCGGGGGTTTTAGAGCTAGAAAT
human_exon_crispr_v1_000314	NM_080605_ex1T:site_62	chr1:1168263-1168285	-	GTAGTAGTCGCAGAGTTGCCAGG	GGAAAGGACGAAACACCGTAGTAGTCGCAGAGTTGCCGTTTTAGAGCTAGAAAT
human_exon_crispr_v1_000315	NM_080605_ex1T:site_63	chr1:1168290-1168312	-	GTAGCCGCCGCCCAGCGCGTAGG	GGAAAGGACGAAACACCGTAGCCGCCGCCCAGCGCGTGTTTTAGAGCTAGAAAT
human_exon_crispr_v1_000316	NM_080605_ex1T:site_64	chr1:1168300-1168322	+	GGGCGGCGGCTACGTGCTCTCGG	GGAAAGGACGAAACACCGGGCGGCGGCTACGTGCTCTGTTTTAGAGCTAGAAAT
human_exon_crispr_v1_000317	NM_080605_ex1T:site_71	chr1:1168398-1168420	-	GACGTCCACCGGCGCCAGCCAGG	GGAAAGGACGAAACACCGACGTCCACCGGCGCCAGCCGTTTTAGAGCTAGAAAT
human_exon_crispr_v1_000318	NM_080605_ex1T:site_73	chr1:1168435-1168457	-	GGTATTCGGTGTCGAAGCGCGGG	GGAAAGGACGAAACACCGGTATTCGGTGTCGAAGCGCGTTTTAGAGCTAGAAAT
human_exon_crispr_v1_000319	NM_080605_ex1T:site_75	chr1:1168449-1168471	-	GCAGCCGCGGGACCGGTATTCGG	GGAAAGGACGAAACACCGCAGCCGCGGGACCGGTATTGTTTTAGAGCTAGAAAT
human_exon_crispr_v1_000320	NM_080605_ex1T:site_78	chr1:1168462-1168484	-	GGTACTGGTTGCTGCAGCCGCGG	GGAAAGGACGAAACACCGGTACTGGTTGCTGCAGCCGGTTTTAGAGCTAGAAAT
human_exon_crispr_v1_000321	NM_080605_ex1T:site_85	chr1:1168516-1168538	+	GCTGGAGAAGCACGCGACGCTGG	GGAAAGGACGAAACACCGCTGGAGAAGCACGCGACGCGTTTTAGAGCTAGAAAT
human_exon_crispr_v1_000322	NM_080605_ex1T:site_88	chr1:1168549-1168571	-	GCACCTCGCGCTTGCACAGGCGG	GGAAAGGACGAAACACCGCACCTCGCGCTTGCACAGGGTTTTAGAGCTAGAAAT
human_exon_crispr_v1_000323	NM_080605_ex1T:site_89	chr1:1168552-1168574	-	GCTGCACCTCGCGCTTGCACAGG	GGAAAGGACGAAACACCGCTGCACCTCGCGCTTGCACGTTTTAGAGCTAGAAAT
human_exon_crispr_v1_000324	NM_080605_ex1T:site_90	chr1:1168578-1168600	+	GCCTGTCCTACGTGTACGACTGG	GGAAAGGACGAAACACCGCCTGTCCTACGTGTACGACGTTTTAGAGCTAGAAAT
human_exon_crispr_v1_000325	NM_001014980_ex7:site_5	chr1:1178232-1178254	-	GGTCTTCACGCTACAGGTGCAGG	GGAAAGGACGAAACACCGGTCTTCACGCTACAGGTGCGTTTTAGAGCTAGAAAT
human_exon_crispr_v1_000326	NM_001014980_ex5:site_5	chr1:1178864-1178886	+	GGGGGCCGTGAACCGACCCGAGG	GGAAAGGACGAAACACCGGGGGCCGTGAACCGACCCGGTTTTAGAGCTAGAAAT
human_exon_crispr_v1_000327	NM_001014980_ex5:site_7	chr1:1178887-1178909	-	GCGAGGCTCCGGTCTGAGCCTGG	GGAAAGGACGAAACACCGCGAGGCTCCGGTCTGAGCCGTTTTAGAGCTAGAAAT
human_exon_crispr_v1_000328	NM_001014980_ex5:site_8	chr1:1178890-1178912	+	GGCTCAGACCGGAGCCTCGCAGG	GGAAAGGACGAAACACCGGCTCAGACCGGAGCCTCGCGTTTTAGAGCTAGAAAT
human_exon_crispr_v1_000329	NM_001014980_ex5:site_9	chr1:1178898-1178920	-	GGTGCCTTCCTGCGAGGCTCCGG	GGAAAGGACGAAACACCGGTGCCTTCCTGCGAGGCTCGTTTTAGAGCTAGAAAT
human_exon_crispr_v1_000330	NM_001014980_ex4:site_2	chr1:1179354-1179376	-	GGTGGACAAGCGGACGCTGGTGG	GGAAAGGACGAAACACCGGTGGACAAGCGGACGCTGGGTTTTAGAGCTAGAAAT
human_exon_crispr_v1_000331	NM_001014980_ex4:site_3	chr1:1179360-1179382	+	GCGTCCGCTTGTCCACCCGGCGG	GGAAAGGACGAAACACCGCGTCCGCTTGTCCACCCGGGTTTTAGAGCTAGAAAT
human_exon_crispr_v1_000332	NM_001014980_ex4:site_4	chr1:1179362-1179384	+	GTCCGCTTGTCCACCCGGCGGGG	GGAAAGGACGAAACACCGTCCGCTTGTCCACCCGGCGGTTTTAGAGCTAGAAAT
human_exon_crispr_v1_000333	NM_001014980_ex4:site_5	chr1:1179364-1179386	-	GTCCCCGCCGGGTGGACAAGCGG	GGAAAGGACGAAACACCGTCCCCGCCGGGTGGACAAGGTTTTAGAGCTAGAAAT
human_exon_crispr_v1_000334	NM_001014980_ex4:site_16	chr1:1179461-1179483	-	GCCACGGAGCGCCGGTTCTCAGG	GGAAAGGACGAAACACCGCCACGGAGCGCCGGTTCTCGTTTTAGAGCTAGAAAT
human_exon_crispr_v1_000335	NM_001014980_ex3:site_5	chr1:1179638-1179660	+	GGGACCGAAGAGATCCCGCTGGG	GGAAAGGACGAAACACCGGGACCGAAGAGATCCCGCTGTTTTAGAGCTAGAAAT
human_exon_crispr_v1_000336	NM_001014980_ex2:site_5	chr1:1179791-1179813	-	GGCCGGACGACGGCGCCTTAAGG	GGAAAGGACGAAACACCGGCCGGACGACGGCGCCTTAGTTTTAGAGCTAGAAAT
human_exon_crispr_v1_000337	NM_001014980_ex2:site_6	chr1:1179808-1179830	-	GCTGAACTTTGTCCGGCGGCCGG	GGAAAGGACGAAACACCGCTGAACTTTGTCCGGCGGCGTTTTAGAGCTAGAAAT
human_exon_crispr_v1_000338	NM_001014980_ex1T:site_2	chr1:1181879-1181901	+	GTCCCGGCCGCGTACCTTGGGGG	GGAAAGGACGAAACACCGTCCCGGCCGCGTACCTTGGGTTTTAGAGCTAGAAAT
human_exon_crispr_v1_000339	NM_001014980_ex1T:site_9	chr1:1181918-1181940	+	GCGGGAGGACGCGCTGGCGGTGG	GGAAAGGACGAAACACCGCGGGAGGACGCGCTGGCGGGTTTTAGAGCTAGAAAT
human_exon_crispr_v1_000340	NM_001014980_ex1T:site_11	chr1:1181925-1181947	+	GACGCGCTGGCGGTGGCGTTGGG	GGAAAGGACGAAACACCGACGCGCTGGCGGTGGCGTTGTTTTAGAGCTAGAAAT
human_exon_crispr_v1_000341	NM_001014980_ex1T:site_12	chr1:1181928-1181950	+	GCGCTGGCGGTGGCGTTGGGGGG	GGAAAGGACGAAACACCGCGCTGGCGGTGGCGTTGGGGTTTTAGAGCTAGAAAT
human_exon_crispr_v1_000342	NM_194458_ex7T;NM_058167_ex7T;NM_194315_ex8T;NM_194457_ex6T:site_12	chr1:1190753-1190775	+	GCTGAATCCCGTTCTGGACGAGG	GGAAAGGACGAAACACCGCTGAATCCCGTTCTGGACGGTTTTAGAGCTAGAAAT
human_exon_crispr_v1_000343	NM_194458_ex4;NM_058167_ex4;NM_194315_ex5;NM_194457_ex3:site_4	chr1:1192593-1192615	+	GTTGCACTTAAACCTCCCGTTGG	GGAAAGGACGAAACACCGTTGCACTTAAACCTCCCGTGTTTTAGAGCTAGAAAT
human_exon_crispr_v1_000344	NM_001130413_ex5:site_11	chr1:1219457-1219479	+	GCTCTCACCTCCAGGTACCGTGG	GGAAAGGACGAAACACCGCTCTCACCTCCAGGTACCGGTTTTAGAGCTAGAAAT
human_exon_crispr_v1_000345	NM_001130413_ex6:site_2	chr1:1220940-1220962	-	GGCCCAGGCGATCTACCCAAAGG	GGAAAGGACGAAACACCGGCCCAGGCGATCTACCCAAGTTTTAGAGCTAGAAAT
human_exon_crispr_v1_000346	NM_001130413_ex6:site_6	chr1:1221010-1221032	-	GCAGGCAGCGTTGTGCTGAGTGG	GGAAAGGACGAAACACCGCAGGCAGCGTTGTGCTGAGGTTTTAGAGCTAGAAAT
human_exon_crispr_v1_000347	NM_001130413_ex7:site_13	chr1:1221397-1221419	-	GAGCAGCTCCCGGAACGAGGCGG	GGAAAGGACGAAACACCGAGCAGCTCCCGGAACGAGGGTTTTAGAGCTAGAAAT
human_exon_crispr_v1_000348	NM_001130413_ex7:site_14	chr1:1221400-1221422	-	GGTGAGCAGCTCCCGGAACGAGG	GGAAAGGACGAAACACCGGTGAGCAGCTCCCGGAACGGTTTTAGAGCTAGAAAT
human_exon_crispr_v1_000349	NM_001130413_ex7:site_18	chr1:1221454-1221476	-	GCGGGAGCAGACCAGGCGGATGG	GGAAAGGACGAAACACCGCGGGAGCAGACCAGGCGGAGTTTTAGAGCTAGAAAT
human_exon_crispr_v1_000350	NM_001130413_ex7:site_20	chr1:1221484-1221506	+	GCCTCAAGACGACGTCCTGGGGG	GGAAAGGACGAAACACCGCCTCAAGACGACGTCCTGGGTTTTAGAGCTAGAAAT
human_exon_crispr_v1_000351	NM_001130413_ex7:site_21	chr1:1221485-1221507	-	GCCCCCAGGACGTCGTCTTGAGG	GGAAAGGACGAAACACCGCCCCCAGGACGTCGTCTTGGTTTTAGAGCTAGAAAT
human_exon_crispr_v1_000352	NM_001130413_ex7:site_33	chr1:1221635-1221657	-	GACGTGGGTTCCCGTCACACAGG	GGAAAGGACGAAACACCGACGTGGGTTCCCGTCACACGTTTTAGAGCTAGAAAT
human_exon_crispr_v1_000353	NM_001130413_ex7:site_34	chr1:1221642-1221664	+	GACGGGAACCCACGTCGGTGAGG	GGAAAGGACGAAACACCGACGGGAACCCACGTCGGTGGTTTTAGAGCTAGAAAT
human_exon_crispr_v1_000354	NM_001130413_ex8:site_1	chr1:1222144-1222166	-	GCGGAGGACCGGACTCGGCCTGG	GGAAAGGACGAAACACCGCGGAGGACCGGACTCGGCCGTTTTAGAGCTAGAAAT
human_exon_crispr_v1_000355	NM_001130413_ex8:site_2	chr1:1222151-1222173	+	GAGTCCGGTCCTCCGCCATCTGG	GGAAAGGACGAAACACCGAGTCCGGTCCTCCGCCATCGTTTTAGAGCTAGAAAT
human_exon_crispr_v1_000356	NM_001130413_ex8:site_3	chr1:1222175-1222197	+	GCTGCTGGACGAGTTTGCCAGGG	GGAAAGGACGAAACACCGCTGCTGGACGAGTTTGCCAGTTTTAGAGCTAGAAAT
human_exon_crispr_v1_000357	NM_001130413_ex8:site_16	chr1:1222286-1222308	-	GCAGACGGATCTCCCGGTCCAGG	GGAAAGGACGAAACACCGCAGACGGATCTCCCGGTCCGTTTTAGAGCTAGAAAT
human_exon_crispr_v1_000358	NM_001130413_ex9:site_4	chr1:1222501-1222523	+	GGCGGCGACTGCTTTTACCGAGG	GGAAAGGACGAAACACCGGCGGCGACTGCTTTTACCGGTTTTAGAGCTAGAAAT
human_exon_crispr_v1_000359	NM_001130413_ex9:site_9	chr1:1222584-1222606	+	GGCCCTGCTGCCCGCGGCATGGG	GGAAAGGACGAAACACCGGCCCTGCTGCCCGCGGCATGTTTTAGAGCTAGAAAT
human_exon_crispr_v1_000360	NM_001130413_ex9:site_16	chr1:1222646-1222668	-	GTCCAGGCCATCGTAACTGCAGG	GGAAAGGACGAAACACCGTCCAGGCCATCGTAACTGCGTTTTAGAGCTAGAAAT
human_exon_crispr_v1_000361	NM_001130413_ex10:site_5	chr1:1222919-1222941	+	GGCAGCTGCTACACGGTCGATGG	GGAAAGGACGAAACACCGGCAGCTGCTACACGGTCGAGTTTTAGAGCTAGAAAT
human_exon_crispr_v1_000362	NM_001130413_ex10:site_6	chr1:1222926-1222948	+	GCTACACGGTCGATGGCGTCTGG	GGAAAGGACGAAACACCGCTACACGGTCGATGGCGTCGTTTTAGAGCTAGAAAT
human_exon_crispr_v1_000363	NM_001130413_ex11:site_4	chr1:1223045-1223067	-	GGACCAGGCCGACTCCTGGGAGG	GGAAAGGACGAAACACCGGACCAGGCCGACTCCTGGGGTTTTAGAGCTAGAAAT
human_exon_crispr_v1_000364	NM_001130413_ex11:site_8	chr1:1223102-1223124	+	GTCCACGCTGGCCGGCATCAGGG	GGAAAGGACGAAACACCGTCCACGCTGGCCGGCATCAGTTTTAGAGCTAGAAAT
human_exon_crispr_v1_000365	NM_001130413_ex11:site_17	chr1:1223195-1223217	+	GGCCACCATCAGCATCCGAGAGG	GGAAAGGACGAAACACCGGCCACCATCAGCATCCGAGGTTTTAGAGCTAGAAAT
human_exon_crispr_v1_000366	NM_001130413_ex17:site_3	chr1:1226478-1226500	+	GGAGCTCAACTACCGCTCAGTGG	GGAAAGGACGAAACACCGGAGCTCAACTACCGCTCAGGTTTTAGAGCTAGAAAT
human_exon_crispr_v1_000367	NM_001130413_ex17:site_5	chr1:1226499-1226521	+	GGAGGAGGCGCCCGTGTACTCGG	GGAAAGGACGAAACACCGGAGGAGGCGCCCGTGTACTGTTTTAGAGCTAGAAAT
human_exon_crispr_v1_000368	NM_030649_ex24T:site_11	chr1:1229017-1229039	+	GCCAGGGCGCCCGGGGGACCAGG	GGAAAGGACGAAACACCGCCAGGGCGCCCGGGGGACCGTTTTAGAGCTAGAAAT
human_exon_crispr_v1_000369	NM_030649_ex24T:site_14	chr1:1229066-1229088	-	GCTCCGTCTGGCGCGCATGGCGG	GGAAAGGACGAAACACCGCTCCGTCTGGCGCGCATGGGTTTTAGAGCTAGAAAT
human_exon_crispr_v1_000370	NM_030649_ex24T:site_15	chr1:1229073-1229095	+	GCGCGCCAGACGGAGCCTACGGG	GGAAAGGACGAAACACCGCGCGCCAGACGGAGCCTACGTTTTAGAGCTAGAAAT
human_exon_crispr_v1_000371	NM_030649_ex24T:site_16	chr1:1229077-1229099	+	GCCAGACGGAGCCTACGGGGAGG	GGAAAGGACGAAACACCGCCAGACGGAGCCTACGGGGGTTTTAGAGCTAGAAAT
human_exon_crispr_v1_000372	NM_030649_ex24T:site_17	chr1:1229078-1229100	-	GCCTCCCCGTAGGCTCCGTCTGG	GGAAAGGACGAAACACCGCCTCCCCGTAGGCTCCGTCGTTTTAGAGCTAGAAAT
human_exon_crispr_v1_000373	NM_030649_ex23:site_10	chr1:1229287-1229309	-	GTTTGCCTGTTCCTGAAGCGGGG	GGAAAGGACGAAACACCGTTTGCCTGTTCCTGAAGCGGTTTTAGAGCTAGAAAT
human_exon_crispr_v1_000374	NM_030649_ex21:site_2	chr1:1229781-1229803	-	GCTGGTGCAGGCCGTGCTAGGGG	GGAAAGGACGAAACACCGCTGGTGCAGGCCGTGCTAGGTTTTAGAGCTAGAAAT
human_exon_crispr_v1_000375	NM_030649_ex21:site_4	chr1:1229799-1229821	-	GGATGAGGGCAAGACGCCGCTGG	GGAAAGGACGAAACACCGGATGAGGGCAAGACGCCGCGTTTTAGAGCTAGAAAT
human_exon_crispr_v1_000376	NM_030649_ex21:site_5	chr1:1229820-1229842	-	GGTCAACTGGGCGGACGCGGAGG	GGAAAGGACGAAACACCGGTCAACTGGGCGGACGCGGGTTTTAGAGCTAGAAAT
human_exon_crispr_v1_000377	NM_030649_ex21:site_9	chr1:1229859-1229881	+	GCGCCGCCGCCAGCGCAGGAAGG	GGAAAGGACGAAACACCGCGCCGCCGCCAGCGCAGGAGTTTTAGAGCTAGAAAT
human_exon_crispr_v1_000378	NM_030649_ex21:site_21	chr1:1229965-1229987	+	GTCCCCGTCTGCCTCACCGCTGG	GGAAAGGACGAAACACCGTCCCCGTCTGCCTCACCGCGTTTTAGAGCTAGAAAT
human_exon_crispr_v1_000379	NM_030649_ex20:site_4	chr1:1230098-1230120	-	GGTGGACAGCGTCACTGAGGAGG	GGAAAGGACGAAACACCGGTGGACAGCGTCACTGAGGGTTTTAGAGCTAGAAAT
human_exon_crispr_v1_000380	NM_030649_ex20:site_8	chr1:1230140-1230162	-	GGATGGCAGCTCGGACGTCCTGG	GGAAAGGACGAAACACCGGATGGCAGCTCGGACGTCCGTTTTAGAGCTAGAAAT
human_exon_crispr_v1_000381	NM_030649_ex20:site_9	chr1:1230149-1230171	-	GGGCAGCTCGGATGGCAGCTCGG	GGAAAGGACGAAACACCGGGCAGCTCGGATGGCAGCTGTTTTAGAGCTAGAAAT
human_exon_crispr_v1_000382	NM_030649_ex18:site_5	chr1:1231149-1231171	+	GCTCAAGCCGGACCTTGCGGCGG	GGAAAGGACGAAACACCGCTCAAGCCGGACCTTGCGGGTTTTAGAGCTAGAAAT
human_exon_crispr_v1_000383	NM_030649_ex18:site_17	chr1:1231260-1231282	-	GGAAAAGAAGTTTCTGCGGAAGG	GGAAAGGACGAAACACCGGAAAAGAAGTTTCTGCGGAGTTTTAGAGCTAGAAAT
human_exon_crispr_v1_000384	NM_030649_ex16:site_3	chr1:1231605-1231627	+	GCTCCCACGAGTCCAGCGTCAGG	GGAAAGGACGAAACACCGCTCCCACGAGTCCAGCGTCGTTTTAGAGCTAGAAAT
human_exon_crispr_v1_000385	NM_030649_ex16:site_4	chr1:1231608-1231630	-	GTCCCTGACGCTGGACTCGTGGG	GGAAAGGACGAAACACCGTCCCTGACGCTGGACTCGTGTTTTAGAGCTAGAAAT
human_exon_crispr_v1_000386	NM_030649_ex15:site_6	chr1:1231872-1231894	+	GCTGGCCGCAGTCGCCGCACTGG	GGAAAGGACGAAACACCGCTGGCCGCAGTCGCCGCACGTTTTAGAGCTAGAAAT
human_exon_crispr_v1_000387	NM_030649_ex15:site_12	chr1:1231966-1231988	+	GGCGGAGTCGATGCTGCTCGTGG	GGAAAGGACGAAACACCGGCGGAGTCGATGCTGCTCGGTTTTAGAGCTAGAAAT
human_exon_crispr_v1_000388	NM_030649_ex15:site_14	chr1:1231972-1231994	+	GTCGATGCTGCTCGTGGACGGGG	GGAAAGGACGAAACACCGTCGATGCTGCTCGTGGACGGTTTTAGAGCTAGAAAT
human_exon_crispr_v1_000389	NM_030649_ex14:site_1	chr1:1233217-1233239	+	GTCAGGGCTCTCGCGGTAGGCGG	GGAAAGGACGAAACACCGTCAGGGCTCTCGCGGTAGGGTTTTAGAGCTAGAAAT
human_exon_crispr_v1_000390	NM_030649_ex9:site_2	chr1:1235255-1235277	-	GCTGGTGATCGACTCTGCGGTGG	GGAAAGGACGAAACACCGCTGGTGATCGACTCTGCGGGTTTTAGAGCTAGAAAT
human_exon_crispr_v1_000391	NM_030649_ex6:site_16	chr1:1235984-1236006	+	GGGCCTGGGCGTTCCTCACCAGG	GGAAAGGACGAAACACCGGGCCTGGGCGTTCCTCACCGTTTTAGAGCTAGAAAT
human_exon_crispr_v1_000392	NM_030649_ex5:site_3	chr1:1237387-1237409	+	GCTGCTGCCGCACGGACCTCTGG	GGAAAGGACGAAACACCGCTGCTGCCGCACGGACCTCGTTTTAGAGCTAGAAAT
human_exon_crispr_v1_000393	NM_030649_ex3:site_1	chr1:1238534-1238556	-	GACACCGTCATCTCGGTGAGGGG	GGAAAGGACGAAACACCGACACCGTCATCTCGGTGAGGTTTTAGAGCTAGAAAT
human_exon_crispr_v1_000394	NM_030649_ex3:site_6	chr1:1238587-1238609	+	GCCGCTCACGAAAAGCCTGCTGG	GGAAAGGACGAAACACCGCCGCTCACGAAAAGCCTGCGTTTTAGAGCTAGAAAT
human_exon_crispr_v1_000395	NM_030649_ex3:site_7	chr1:1238608-1238630	+	GGTGCTGACGTAGGCCTTACCGG	GGAAAGGACGAAACACCGGTGCTGACGTAGGCCTTACGTTTTAGAGCTAGAAAT
human_exon_crispr_v1_000396	NM_030649_ex1T:site_2	chr1:1243138-1243160	+	GGGCGGCGCACCTGAAGCGCGGG	GGAAAGGACGAAACACCGGGCGGCGCACCTGAAGCGCGTTTTAGAGCTAGAAAT
human_exon_crispr_v1_000397	NM_030649_ex1T:site_3	chr1:1243139-1243161	+	GGCGGCGCACCTGAAGCGCGGGG	GGAAAGGACGAAACACCGGCGGCGCACCTGAAGCGCGGTTTTAGAGCTAGAAAT
human_exon_crispr_v1_000398	NM_153339_ex1T:site_1	chr1:1244011-1244033	+	GCTGGGCTCCGCCATGAGTTCGG	GGAAAGGACGAAACACCGCTGGGCTCCGCCATGAGTTGTTTTAGAGCTAGAAAT
human_exon_crispr_v1_000399	NM_153339_ex1T:site_2	chr1:1244019-1244041	-	GGCCGGCGCCGAACTCATGGCGG	GGAAAGGACGAAACACCGGCCGGCGCCGAACTCATGGGTTTTAGAGCTAGAAAT
human_exon_crispr_v1_000400	NM_153339_ex2:site_6	chr1:1244312-1244334	+	GGGGCACTCAGCGCGCCGTCGGG	GGAAAGGACGAAACACCGGGGCACTCAGCGCGCCGTCGTTTTAGAGCTAGAAAT
human_exon_crispr_v1_000401	NM_153339_ex2:site_7	chr1:1244313-1244335	+	GGGCACTCAGCGCGCCGTCGGGG	GGAAAGGACGAAACACCGGGCACTCAGCGCGCCGTCGGTTTTAGAGCTAGAAAT
human_exon_crispr_v1_000402	NM_153339_ex3:site_2	chr1:1244477-1244499	+	GCGGCTGAATTCCGTGGAGCCGG	GGAAAGGACGAAACACCGCGGCTGAATTCCGTGGAGCGTTTTAGAGCTAGAAAT
human_exon_crispr_v1_000403	NM_153339_ex3:site_13	chr1:1244592-1244614	-	GCCAGGACCTCGGGCGGGAAGGG	GGAAAGGACGAAACACCGCCAGGACCTCGGGCGGGAAGTTTTAGAGCTAGAAAT
human_exon_crispr_v1_000404	NM_153339_ex3:site_14	chr1:1244593-1244615	-	GGCCAGGACCTCGGGCGGGAAGG	GGAAAGGACGAAACACCGGCCAGGACCTCGGGCGGGAGTTTTAGAGCTAGAAAT
human_exon_crispr_v1_000405	NM_153339_ex3:site_16	chr1:1244602-1244624	-	GAGGGCCTCGGCCAGGACCTCGG	GGAAAGGACGAAACACCGAGGGCCTCGGCCAGGACCTGTTTTAGAGCTAGAAAT
human_exon_crispr_v1_000406	NM_153339_ex4:site_1	chr1:1244828-1244850	-	GGAAGGCCCGCAGGACCCTATGG	GGAAAGGACGAAACACCGGAAGGCCCGCAGGACCCTAGTTTTAGAGCTAGAAAT
human_exon_crispr_v1_000407	NM_153339_ex4:site_3	chr1:1244857-1244879	-	GTGACGAGCGTGGAAGTCGCTGG	GGAAAGGACGAAACACCGTGACGAGCGTGGAAGTCGCGTTTTAGAGCTAGAAAT
human_exon_crispr_v1_000408	NM_153339_ex4:site_4	chr1:1244884-1244906	-	GTACAGGTAGGTCCGGGACGTGG	GGAAAGGACGAAACACCGTACAGGTAGGTCCGGGACGGTTTTAGAGCTAGAAAT
human_exon_crispr_v1_000409	NM_153339_ex5:site_8	chr1:1245156-1245178	+	GCCCCGTGCGAACGCTGCGCCGG	GGAAAGGACGAAACACCGCCCCGTGCGAACGCTGCGCGTTTTAGAGCTAGAAAT
human_exon_crispr_v1_000410	NM_153339_ex5:site_13	chr1:1245207-1245229	-	GCTCTCCTCGGGGGTGACCAAGG	GGAAAGGACGAAACACCGCTCTCCTCGGGGGTGACCAGTTTTAGAGCTAGAAAT
human_exon_crispr_v1_000411	NM_153339_ex7:site_11	chr1:1246390-1246412	-	GGGCTGGGGCTACACGTGTCTGG	GGAAAGGACGAAACACCGGGCTGGGGCTACACGTGTCGTTTTAGAGCTAGAAAT
human_exon_crispr_v1_000412	NM_153339_ex8T:site_3	chr1:1246733-1246755	+	GGGCCACAGTTCGGGAGCCACGG	GGAAAGGACGAAACACCGGGCCACAGTTCGGGAGCCAGTTTTAGAGCTAGAAAT
human_exon_crispr_v1_000413	NM_001256463_ex14;NM_001256460_ex17;NM_001256456_ex18;NM_017871_ex16;NM_001256462_ex14:site_1	chr1:1247379-1247401	+	GGTGGGGGTCACCCCTTACCTGG	GGAAAGGACGAAACACCGGTGGGGGTCACCCCTTACCGTTTTAGAGCTAGAAAT
human_exon_crispr_v1_000414	NM_001256463_ex13;NM_001256460_ex16;NM_001256456_ex17;NM_017871_ex15;NM_001256462_ex13:site_4	chr1:1247643-1247665	+	GCTCCTTGCGTGTGTCATGCAGG	GGAAAGGACGAAACACCGCTCCTTGCGTGTGTCATGCGTTTTAGAGCTAGAAAT
human_exon_crispr_v1_000415	NM_001256463_ex13;NM_001256460_ex16;NM_001256456_ex17;NM_017871_ex15;NM_001256462_ex13:site_5	chr1:1247646-1247668	-	GCACCTGCATGACACACGCAAGG	GGAAAGGACGAAACACCGCACCTGCATGACACACGCAGTTTTAGAGCTAGAAAT
human_exon_crispr_v1_000416	NM_001256463_ex13;NM_001256460_ex16;NM_001256456_ex17;NM_017871_ex15;NM_001256462_ex13:site_7	chr1:1247656-1247678	+	GTCATGCAGGTGCACGCGGCAGG	GGAAAGGACGAAACACCGTCATGCAGGTGCACGCGGCGTTTTAGAGCTAGAAAT
human_exon_crispr_v1_000417	NM_001256463_ex13;NM_001256460_ex16;NM_001256456_ex17;NM_017871_ex15;NM_001256462_ex13:site_9	chr1:1247732-1247754	+	GACACCAGCCGGAAGTTCTGTGG	GGAAAGGACGAAACACCGACACCAGCCGGAAGTTCTGGTTTTAGAGCTAGAAAT
human_exon_crispr_v1_000418	NM_001256463_ex11;NM_001256460_ex14;NM_001256456_ex15;NM_017871_ex13;NM_001256462_ex11:site_2	chr1:1247964-1247986	-	GGAGATGGCGCAGGGTATGCGGG	GGAAAGGACGAAACACCGGAGATGGCGCAGGGTATGCGTTTTAGAGCTAGAAAT
human_exon_crispr_v1_000419	NM_001256463_ex11;NM_001256460_ex14;NM_001256456_ex15;NM_017871_ex13;NM_001256462_ex11:site_6	chr1:1247997-1248019	+	GCCCCAGCGAGATGCCTACGGGG	GGAAAGGACGAAACACCGCCCCAGCGAGATGCCTACGGTTTTAGAGCTAGAAAT
human_exon_crispr_v1_000420	NM_001256463_ex11;NM_001256460_ex14;NM_001256456_ex15;NM_017871_ex13;NM_001256462_ex11:site_7	chr1:1248005-1248027	+	GAGATGCCTACGGGGATGCTGGG	GGAAAGGACGAAACACCGAGATGCCTACGGGGATGCTGTTTTAGAGCTAGAAAT
human_exon_crispr_v1_000421	NM_001256463_ex11;NM_001256460_ex14;NM_001256456_ex15;NM_017871_ex13;NM_001256462_ex11:site_9	chr1:1248062-1248084	+	GGCATGTAGCAGTTGACCCCTGG	GGAAAGGACGAAACACCGGCATGTAGCAGTTGACCCCGTTTTAGAGCTAGAAAT
human_exon_crispr_v1_000422	NM_001256463_ex9;NM_001256460_ex12;NM_001256456_ex13;NM_017871_ex11;NM_001256462_ex9:site_6	chr1:1248451-1248473	+	GCTGAGGATCTTGTGGCCGACGG	GGAAAGGACGAAACACCGCTGAGGATCTTGTGGCCGAGTTTTAGAGCTAGAAAT
human_exon_crispr_v1_000423	NM_001256463_ex9;NM_001256460_ex12;NM_001256456_ex13;NM_017871_ex11;NM_001256462_ex9:site_7	chr1:1248472-1248494	+	GGTGCCCTGCACGCAGTAGCCGG	GGAAAGGACGAAACACCGGTGCCCTGCACGCAGTAGCGTTTTAGAGCTAGAAAT
human_exon_crispr_v1_000424	NM_001256463_ex7;NM_001256460_ex10;NM_001256456_ex11;NM_017871_ex9;NM_001256462_ex7:site_2	chr1:1249127-1249149	+	GTCAGCAAAAGCCCGGTCGAAGG	GGAAAGGACGAAACACCGTCAGCAAAAGCCCGGTCGAGTTTTAGAGCTAGAAAT
human_exon_crispr_v1_000425	NM_001256463_ex7;NM_001256460_ex10;NM_001256456_ex11;NM_017871_ex9;NM_001256462_ex7:site_10	chr1:1249244-1249266	+	GGCCTTCTCGGTCAGCCCCGTGG	GGAAAGGACGAAACACCGGCCTTCTCGGTCAGCCCCGGTTTTAGAGCTAGAAAT
human_exon_crispr_v1_000426	NM_001256463_ex6;NM_001256460_ex9;NM_001256456_ex10;NM_017871_ex8;NM_001256462_ex6:site_5	chr1:1249714-1249736	+	GCGCGGCCCAGCGCGAACACAGG	GGAAAGGACGAAACACCGCGCGGCCCAGCGCGAACACGTTTTAGAGCTAGAAAT
human_exon_crispr_v1_000427	NM_001256463_ex6;NM_001256460_ex9;NM_001256456_ex10;NM_017871_ex8;NM_001256462_ex6:site_6	chr1:1249721-1249743	-	GCTGATACCTGTGTTCGCGCTGG	GGAAAGGACGAAACACCGCTGATACCTGTGTTCGCGCGTTTTAGAGCTAGAAAT
human_exon_crispr_v1_000428	NM_001256463_ex5;NM_001256460_ex8;NM_001256456_ex9;NM_017871_ex7;NM_001256462_ex5:site_6	chr1:1250218-1250240	-	GAAGAAAGTCCACGAGACCGTGG	GGAAAGGACGAAACACCGAAGAAAGTCCACGAGACCGGTTTTAGAGCTAGAAAT
human_exon_crispr_v1_000429	NM_001256463_ex3;NM_001256460_ex6;NM_001256456_ex7;NM_017871_ex5;NM_001256462_ex3:site_1	chr1:1250887-1250909	-	GGTCTACACGGTCAGTGGAAGGG	GGAAAGGACGAAACACCGGTCTACACGGTCAGTGGAAGTTTTAGAGCTAGAAAT
human_exon_crispr_v1_000430	NM_001256460_ex5;NM_001256456_ex6;NM_017871_ex4:site_2	chr1:1254666-1254688	+	GGAACCTGACCTGGACCGTCTGG	GGAAAGGACGAAACACCGGAACCTGACCTGGACCGTCGTTTTAGAGCTAGAAAT
human_exon_crispr_v1_000431	NM_001256460_ex5;NM_001256456_ex6;NM_017871_ex4:site_14	chr1:1254841-1254863	-	GCGAGATGGTGGGCTACGACGGG	GGAAAGGACGAAACACCGCGAGATGGTGGGCTACGACGTTTTAGAGCTAGAAAT
human_exon_crispr_v1_000432	NM_001256460_ex4;NM_001256456_ex5;NM_017871_ex3:site_5	chr1:1255892-1255914	+	GAAGTCAGGGAAGCGTCGCTAGG	GGAAAGGACGAAACACCGAAGTCAGGGAAGCGTCGCTGTTTTAGAGCTAGAAAT
human_exon_crispr_v1_000433	NM_001256463_ex2;NM_001256460_ex3T;NM_001256456_ex4;NM_017871_ex2:site_4	chr1:1256465-1256487	+	GGCCGGCCCCTACTCGAGGGAGG	GGAAAGGACGAAACACCGGCCGGCCCCTACTCGAGGGGTTTTAGAGCTAGAAAT
human_exon_crispr_v1_000434	NM_001256462_ex2:site_1	chr1:1258541-1258563	-	GGCGTGAGCGCTTCCTCGGAGGG	GGAAAGGACGAAACACCGGCGTGAGCGCTTCCTCGGAGTTTTAGAGCTAGAAAT
human_exon_crispr_v1_000435	NM_001256462_ex2:site_2	chr1:1258547-1258569	+	GAGGAAGCGCTCACGCCATGGGG	GGAAAGGACGAAACACCGAGGAAGCGCTCACGCCATGGTTTTAGAGCTAGAAAT
human_exon_crispr_v1_000436	NM_001256462_ex2:site_4	chr1:1258570-1258592	+	GAGGACATGGAATCCCGTCCTGG	GGAAAGGACGAAACACCGAGGACATGGAATCCCGTCCGTTTTAGAGCTAGAAAT
human_exon_crispr_v1_000437	NM_001029885_ex3T:site_5	chr1:1262681-1262703	+	GCGGATCATGGAGCGCCTCAGGG	GGAAAGGACGAAACACCGCGGATCATGGAGCGCCTCAGTTTTAGAGCTAGAAAT
human_exon_crispr_v1_000438	NM_001029885_ex3T:site_11	chr1:1262791-1262813	-	GCAGCCAGACTCCGGGTGGTGGG	GGAAAGGACGAAACACCGCAGCCAGACTCCGGGTGGTGTTTTAGAGCTAGAAAT
human_exon_crispr_v1_000439	NM_001029885_ex3T:site_23	chr1:1262883-1262905	-	GCGGAGGTGCGTGCGTCCTCGGG	GGAAAGGACGAAACACCGCGGAGGTGCGTGCGTCCTCGTTTTAGAGCTAGAAAT
human_exon_crispr_v1_000440	NM_001029885_ex3T:site_25	chr1:1262902-1262924	-	GTAGGAGTCGGCGCAGAGCGCGG	GGAAAGGACGAAACACCGTAGGAGTCGGCGCAGAGCGGTTTTAGAGCTAGAAAT
human_exon_crispr_v1_000441	NM_001029885_ex3T:site_26	chr1:1262920-1262942	-	GGCGGCCAGCGAGGCGTTGTAGG	GGAAAGGACGAAACACCGGCGGCCAGCGAGGCGTTGTGTTTTAGAGCTAGAAAT
human_exon_crispr_v1_000442	NM_001029885_ex3T:site_42	chr1:1263073-1263095	-	GTTGTAGACACGCTGGATGAAGG	GGAAAGGACGAAACACCGTTGTAGACACGCTGGATGAGTTTTAGAGCTAGAAAT
human_exon_crispr_v1_000443	NM_152228_ex1:site_8	chr1:1266767-1266789	-	GGGCCCCCGTCCCAGGGTGCAGG	GGAAAGGACGAAACACCGGGCCCCCGTCCCAGGGTGCGTTTTAGAGCTAGAAAT
human_exon_crispr_v1_000444	NM_152228_ex2:site_6	chr1:1267120-1267142	-	GCTCCGAGCACGTATCAAAGAGG	GGAAAGGACGAAACACCGCTCCGAGCACGTATCAAAGGTTTTAGAGCTAGAAAT
human_exon_crispr_v1_000445	NM_152228_ex3:site_3	chr1:1267403-1267425	+	GGTCAGCTACGGTGCTAGCATGG	GGAAAGGACGAAACACCGGTCAGCTACGGTGCTAGCAGTTTTAGAGCTAGAAAT
human_exon_crispr_v1_000446	NM_152228_ex3:site_11	chr1:1267473-1267495	-	GTCAGCTGCACACGGTCGCTGGG	GGAAAGGACGAAACACCGTCAGCTGCACACGGTCGCTGTTTTAGAGCTAGAAAT
human_exon_crispr_v1_000447	NM_152228_ex3:site_15	chr1:1267514-1267536	+	GCAGGAGTTCGGCTGGAACTGGG	GGAAAGGACGAAACACCGCAGGAGTTCGGCTGGAACTGTTTTAGAGCTAGAAAT
human_exon_crispr_v1_000448	NM_152228_ex3:site_18	chr1:1267549-1267571	+	GCAGCGACGACGAGTACGGCCGG	GGAAAGGACGAAACACCGCAGCGACGACGAGTACGGCGTTTTAGAGCTAGAAAT
human_exon_crispr_v1_000449	NM_152228_ex3:site_19	chr1:1267554-1267576	+	GACGACGAGTACGGCCGGCAGGG	GGAAAGGACGAAACACCGACGACGAGTACGGCCGGCAGTTTTAGAGCTAGAAAT
human_exon_crispr_v1_000450	NM_152228_ex3:site_22	chr1:1267600-1267622	-	GATGCAGATGCCGCGTGCCGCGG	GGAAAGGACGAAACACCGATGCAGATGCCGCGTGCCGGTTTTAGAGCTAGAAAT
human_exon_crispr_v1_000451	NM_152228_ex3:site_23	chr1:1267611-1267633	+	GGCATCTGCATCGCGCACGAGGG	GGAAAGGACGAAACACCGGCATCTGCATCGCGCACGAGTTTTAGAGCTAGAAAT
human_exon_crispr_v1_000452	NM_152228_ex3:site_34	chr1:1267750-1267772	-	GCTGTAGTTGAAGAGGGCGTGGG	GGAAAGGACGAAACACCGCTGTAGTTGAAGAGGGCGTGTTTTAGAGCTAGAAAT
human_exon_crispr_v1_000453	NM_152228_ex4:site_6	chr1:1268354-1268376	+	GTTCGACAGCAGCGGAAACGTGG	GGAAAGGACGAAACACCGTTCGACAGCAGCGGAAACGGTTTTAGAGCTAGAAAT
human_exon_crispr_v1_000454	NM_152228_ex4:site_10	chr1:1268480-1268502	-	GGTTGTCAGACGTGTGCCAGCGG	GGAAAGGACGAAACACCGGTTGTCAGACGTGTGCCAGGTTTTAGAGCTAGAAAT
human_exon_crispr_v1_000455	NM_152228_ex5:site_8	chr1:1268674-1268696	+	GGGCCAGGTGCGCCGGGTCAAGG	GGAAAGGACGAAACACCGGGCCAGGTGCGCCGGGTCAGTTTTAGAGCTAGAAAT
human_exon_crispr_v1_000456	NM_152228_ex5:site_10	chr1:1268676-1268698	+	GCCAGGTGCGCCGGGTCAAGGGG	GGAAAGGACGAAACACCGCCAGGTGCGCCGGGTCAAGGTTTTAGAGCTAGAAAT
human_exon_crispr_v1_000457	NM_152228_ex5:site_11	chr1:1268706-1268728	-	GTCCACACAGTCGTAGCAGCAGG	GGAAAGGACGAAACACCGTCCACACAGTCGTAGCAGCGTTTTAGAGCTAGAAAT
human_exon_crispr_v1_000458	NM_152228_ex5:site_13	chr1:1268738-1268760	+	GGCAGCTACCGGCAAAACCCAGG	GGAAAGGACGAAACACCGGCAGCTACCGGCAAAACCCGTTTTAGAGCTAGAAAT
human_exon_crispr_v1_000459	NM_152228_ex5:site_14	chr1:1268746-1268768	-	GCGGCTCACCTGGGTTTTGCCGG	GGAAAGGACGAAACACCGCGGCTCACCTGGGTTTTGCGTTTTAGAGCTAGAAAT
human_exon_crispr_v1_000460	NM_152228_ex6:site_15	chr1:1269046-1269068	+	GGGGCTGTTCGTTCACCATCGGG	GGAAAGGACGAAACACCGGGGCTGTTCGTTCACCATCGTTTTAGAGCTAGAAAT
human_exon_crispr_v1_000461	NM_152228_ex6:site_16	chr1:1269061-1269083	-	GAACCAGTGGGCTGTCCCGATGG	GGAAAGGACGAAACACCGAACCAGTGGGCTGTCCCGAGTTTTAGAGCTAGAAAT
human_exon_crispr_v1_000462	NM_152228_ex6:site_18	chr1:1269087-1269109	-	GCAGGCCAGGGGCCCCCCCGAGG	GGAAAGGACGAAACACCGCAGGCCAGGGGCCCCCCCGGTTTTAGAGCTAGAAAT
human_exon_crispr_v1_000463	NM_152228_ex6:site_51	chr1:1269379-1269401	+	GTACCTGGTGGCCTTCCCGCCGG	GGAAAGGACGAAACACCGTACCTGGTGGCCTTCCCGCGTTTTAGAGCTAGAAAT
human_exon_crispr_v1_000464	NM_152228_ex6:site_56	chr1:1269484-1269506	+	GCACGCCACCAATGCCACGCTGG	GGAAAGGACGAAACACCGCACGCCACCAATGCCACGCGTTTTAGAGCTAGAAAT
human_exon_crispr_v1_000465	NM_152228_ex6:site_60	chr1:1269551-1269573	+	GGCTGCTACAACCGTGCCCGTGG	GGAAAGGACGAAACACCGGCTGCTACAACCGTGCCCGGTTTTAGAGCTAGAAAT
human_exon_crispr_v1_000466	NM_152228_ex6:site_70	chr1:1269657-1269679	-	GAGGGCGCCCATCTGCACGGCGG	GGAAAGGACGAAACACCGAGGGCGCCCATCTGCACGGGTTTTAGAGCTAGAAAT
human_exon_crispr_v1_000467	NM_004421_ex15T:site_1	chr1:1271528-1271550	+	GATGTCCACGAAGAACTCGCAGG	GGAAAGGACGAAACACCGATGTCCACGAAGAACTCGCGTTTTAGAGCTAGAAAT
human_exon_crispr_v1_000468	NM_004421_ex15T:site_2	chr1:1271533-1271555	-	GAACCCCTGCGAGTTCTTCGTGG	GGAAAGGACGAAACACCGAACCCCTGCGAGTTCTTCGGTTTTAGAGCTAGAAAT
human_exon_crispr_v1_000469	NM_004421_ex15T:site_7	chr1:1271585-1271607	+	GCCTGTCAATTCCGGGGGGACGG	GGAAAGGACGAAACACCGCCTGTCAATTCCGGGGGGAGTTTTAGAGCTAGAAAT
human_exon_crispr_v1_000470	NM_004421_ex15T:site_26	chr1:1271749-1271771	-	GAGCAGCTGGCGAGAGCGTCCGG	GGAAAGGACGAAACACCGAGCAGCTGGCGAGAGCGTCGTTTTAGAGCTAGAAAT
human_exon_crispr_v1_000471	NM_004421_ex15T:site_31	chr1:1271823-1271845	-	GAGAAGGAGCGTCGGGCGGCGGG	GGAAAGGACGAAACACCGAGAAGGAGCGTCGGGCGGCGTTTTAGAGCTAGAAAT
human_exon_crispr_v1_000472	NM_004421_ex14:site_20	chr1:1273504-1273526	-	GACTTCGGATCAGGACACGCTGG	GGAAAGGACGAAACACCGACTTCGGATCAGGACACGCGTTTTAGAGCTAGAAAT
human_exon_crispr_v1_000473	NM_004421_ex13:site_5	chr1:1273661-1273683	-	GCAGTGCTACTACGTCTTCGGGG	GGAAAGGACGAAACACCGCAGTGCTACTACGTCTTCGGTTTTAGAGCTAGAAAT
human_exon_crispr_v1_000474	NM_004421_ex12:site_5	chr1:1273981-1274003	-	GTGACATGAGCGCCGTCGTCCGG	GGAAAGGACGAAACACCGTGACATGAGCGCCGTCGTCGTTTTAGAGCTAGAAAT
human_exon_crispr_v1_000475	NM_004421_ex12:site_6	chr1:1274010-1274032	-	GCTGGAAGAGGCGCCGCTGACGG	GGAAAGGACGAAACACCGCTGGAAGAGGCGCCGCTGAGTTTTAGAGCTAGAAAT
human_exon_crispr_v1_000476	NM_004421_ex11:site_1	chr1:1274728-1274750	+	GCAGGGACTCGTACCGTAGCGGG	GGAAAGGACGAAACACCGCAGGGACTCGTACCGTAGCGTTTTAGAGCTAGAAAT
human_exon_crispr_v1_000477	NM_004421_ex11:site_5	chr1:1274792-1274814	+	GCGGGGTCGATGGGCCGCACCGG	GGAAAGGACGAAACACCGCGGGGTCGATGGGCCGCACGTTTTAGAGCTAGAAAT
human_exon_crispr_v1_000478	NM_004421_ex10:site_2	chr1:1274963-1274985	-	GAAGCTACTTCACCGTCCCACGG	GGAAAGGACGAAACACCGAAGCTACTTCACCGTCCCAGTTTTAGAGCTAGAAAT
human_exon_crispr_v1_000479	NM_004421_ex10:site_5	chr1:1274973-1274995	+	GTGAAGTAGCTTCGGGGCGTTGG	GGAAAGGACGAAACACCGTGAAGTAGCTTCGGGGCGTGTTTTAGAGCTAGAAAT
human_exon_crispr_v1_000480	NM_004421_ex9:site_2	chr1:1275115-1275137	-	GGGAGATCGTTTCCCAGACGGGG	GGAAAGGACGAAACACCGGGAGATCGTTTCCCAGACGGTTTTAGAGCTAGAAAT
human_exon_crispr_v1_000481	NM_004421_ex9:site_3	chr1:1275117-1275139	-	GCGGGAGATCGTTTCCCAGACGG	GGAAAGGACGAAACACCGCGGGAGATCGTTTCCCAGAGTTTTAGAGCTAGAAAT
human_exon_crispr_v1_000482	NM_004421_ex9:site_5	chr1:1275144-1275166	-	GAGCAATGACGATGCCGTGCGGG	GGAAAGGACGAAACACCGAGCAATGACGATGCCGTGCGTTTTAGAGCTAGAAAT
human_exon_crispr_v1_000483	NM_004421_ex8:site_3	chr1:1275434-1275456	-	GCTGACGGCCGCATCGAGCCCGG	GGAAAGGACGAAACACCGCTGACGGCCGCATCGAGCCGTTTTAGAGCTAGAAAT
human_exon_crispr_v1_000484	NM_004421_ex8:site_4	chr1:1275436-1275458	+	GGGCTCGATGCGGCCGTCAGCGG	GGAAAGGACGAAACACCGGGCTCGATGCGGCCGTCAGGTTTTAGAGCTAGAAAT
human_exon_crispr_v1_000485	NM_004421_ex7:site_2	chr1:1275626-1275648	-	GTCACTGTCACGCTCAACATGGG	GGAAAGGACGAAACACCGTCACTGTCACGCTCAACATGTTTTAGAGCTAGAAAT
human_exon_crispr_v1_000486	NM_004421_ex6:site_5	chr1:1275795-1275817	-	GAAGCAGCGCCTTCGGCAGGCGG	GGAAAGGACGAAACACCGAAGCAGCGCCTTCGGCAGGGTTTTAGAGCTAGAAAT
human_exon_crispr_v1_000487	NM_004421_ex6:site_6	chr1:1275798-1275820	-	GAGGAAGCAGCGCCTTCGGCAGG	GGAAAGGACGAAACACCGAGGAAGCAGCGCCTTCGGCGTTTTAGAGCTAGAAAT
human_exon_crispr_v1_000488	NM_004421_ex6:site_7	chr1:1275802-1275824	-	GGCGGAGGAAGCAGCGCCTTCGG	GGAAAGGACGAAACACCGGCGGAGGAAGCAGCGCCTTGTTTTAGAGCTAGAAAT
human_exon_crispr_v1_000489	NM_004421_ex5:site_8	chr1:1277110-1277132	+	GCGGTGGACGCGCTGTCTGGGGG	GGAAAGGACGAAACACCGCGGTGGACGCGCTGTCTGGGTTTTAGAGCTAGAAAT
human_exon_crispr_v1_000490	NM_004421_ex5:site_9	chr1:1277132-1277154	+	GCAGCCCCACATCCCGCCGTCGG	GGAAAGGACGAAACACCGCAGCCCCACATCCCGCCGTGTTTTAGAGCTAGAAAT
human_exon_crispr_v1_000491	NM_004421_ex5:site_10	chr1:1277136-1277158	-	GAGACCGACGGCGGGATGTGGGG	GGAAAGGACGAAACACCGAGACCGACGGCGGGATGTGGTTTTAGAGCTAGAAAT
human_exon_crispr_v1_000492	NM_004421_ex5:site_11	chr1:1277137-1277159	-	GGAGACCGACGGCGGGATGTGGG	GGAAAGGACGAAACACCGGAGACCGACGGCGGGATGTGTTTTAGAGCTAGAAAT
human_exon_crispr_v1_000493	NM_004421_ex5:site_13	chr1:1277148-1277170	-	GGCACCCAAGGGGAGACCGACGG	GGAAAGGACGAAACACCGGCACCCAAGGGGAGACCGAGTTTTAGAGCTAGAAAT
human_exon_crispr_v1_000494	NM_004421_ex4:site_2	chr1:1277446-1277468	-	GGCGGGAGCGTGCCCGACGCCGG	GGAAAGGACGAAACACCGGCGGGAGCGTGCCCGACGCGTTTTAGAGCTAGAAAT
human_exon_crispr_v1_000495	NM_004421_ex4:site_3	chr1:1277448-1277470	+	GGCGTCGGGCACGCTCCCGCCGG	GGAAAGGACGAAACACCGGCGTCGGGCACGCTCCCGCGTTTTAGAGCTAGAAAT
human_exon_crispr_v1_000496	NM_004421_ex4:site_6	chr1:1277492-1277514	-	GACGGGATGGACAACGAGACAGG	GGAAAGGACGAAACACCGACGGGATGGACAACGAGACGTTTTAGAGCTAGAAAT
human_exon_crispr_v1_000497	NM_004421_ex4:site_7	chr1:1277503-1277525	+	GTCCATCCCGTCACGGCTGCTGG	GGAAAGGACGAAACACCGTCCATCCCGTCACGGCTGCGTTTTAGAGCTAGAAAT
human_exon_crispr_v1_000498	NM_004421_ex3:site_6	chr1:1277830-1277852	-	GAGGGTGCTCACTCGGATGCGGG	GGAAAGGACGAAACACCGAGGGTGCTCACTCGGATGCGTTTTAGAGCTAGAAAT
human_exon_crispr_v1_000499	NM_004421_ex2:site_2	chr1:1278075-1278097	+	GACCACGCGGCCGTTGAAGCAGG	GGAAAGGACGAAACACCGACCACGCGGCCGTTGAAGCGTTTTAGAGCTAGAAAT
human_exon_crispr_v1_000500	NM_004421_ex1T:site_5	chr1:1284332-1284354	+	GCTGAGCACGTTCTTGAAGTCGG	GGAAAGGACGAAACACCGCTGAGCACGTTCTTGAAGTGTTTTAGAGCTAGAAAT
human_exon_crispr_v1_000501	NM_004421_ex1T:site_6	chr1:1284350-1284372	+	GTCGGCCAGCGTGACGCGCTCGG	GGAAAGGACGAAACACCGTCGGCCAGCGTGACGCGCTGTTTTAGAGCTAGAAAT
human_exon_crispr_v1_000502	NM_004421_ex1T:site_8	chr1:1284355-1284377	-	GGCCCCCGAGCGCGTCACGCTGG	GGAAAGGACGAAACACCGGCCCCCGAGCGCGTCACGCGTTTTAGAGCTAGAAAT
human_exon_crispr_v1_000503	NM_004421_ex1T:site_12	chr1:1284400-1284422	+	GCGTCTCCTCCTCGTCCATGTGG	GGAAAGGACGAAACACCGCGTCTCCTCCTCGTCCATGGTTTTAGAGCTAGAAAT
human_exon_crispr_v1_000504	NM_004421_ex1T:site_13	chr1:1284409-1284431	-	GATTATCTACCACATGGACGAGG	GGAAAGGACGAAACACCGATTATCTACCACATGGACGGTTTTAGAGCTAGAAAT
human_exon_crispr_v1_000505	NM_004421_ex1T:site_17	chr1:1284439-1284461	-	GCGCCGCCGCCGCGCCATGGCGG	GGAAAGGACGAAACACCGCGCCGCCGCCGCGCCATGGGTTTTAGAGCTAGAAAT
human_exon_crispr_v1_000506	NM_032348_ex7:site_2	chr1:1289595-1289617	+	GGTCCGAGTATTCGTAGCCTGGG	GGAAAGGACGAAACACCGGTCCGAGTATTCGTAGCCTGTTTTAGAGCTAGAAAT
human_exon_crispr_v1_000507	NM_032348_ex6:site_10	chr1:1289864-1289886	+	GTTGTGGCCGCGCGCCAGTGTGG	GGAAAGGACGAAACACCGTTGTGGCCGCGCGCCAGTGGTTTTAGAGCTAGAAAT
human_exon_crispr_v1_000508	NM_032348_ex6:site_11	chr1:1289871-1289893	-	GCAGACCCCACACTGGCGCGCGG	GGAAAGGACGAAACACCGCAGACCCCACACTGGCGCGGTTTTAGAGCTAGAAAT
human_exon_crispr_v1_000509	NM_032348_ex5:site_5	chr1:1290066-1290088	+	GCCTGGGGCGCCGCTGTGGCTGG	GGAAAGGACGAAACACCGCCTGGGGCGCCGCTGTGGCGTTTTAGAGCTAGAAAT
human_exon_crispr_v1_000510	NM_032348_ex5:site_10	chr1:1290114-1290136	+	GGGCGGCTCCGCGTGGGGTTCGG	GGAAAGGACGAAACACCGGGCGGCTCCGCGTGGGGTTGTTTTAGAGCTAGAAAT
human_exon_crispr_v1_000511	NM_032348_ex5:site_11	chr1:1290122-1290144	-	GACGGTCGCCGAACCCCACGCGG	GGAAAGGACGAAACACCGACGGTCGCCGAACCCCACGGTTTTAGAGCTAGAAAT
human_exon_crispr_v1_000512	NM_032348_ex5:site_12	chr1:1290128-1290150	+	GGGGTTCGGCGACCGTCAGGTGG	GGAAAGGACGAAACACCGGGGTTCGGCGACCGTCAGGGTTTTAGAGCTAGAAAT
human_exon_crispr_v1_000513	NM_032348_ex5:site_13	chr1:1290149-1290171	+	GGAAGACGCGGCGTTCGTGCAGG	GGAAAGGACGAAACACCGGAAGACGCGGCGTTCGTGCGTTTTAGAGCTAGAAAT
human_exon_crispr_v1_000514	NM_032348_ex5:site_18	chr1:1290195-1290217	+	GCAGGAGTAGGTGCCCTCGTCGG	GGAAAGGACGAAACACCGCAGGAGTAGGTGCCCTCGTGTTTTAGAGCTAGAAAT
human_exon_crispr_v1_000515	NM_032348_ex5:site_19	chr1:1290209-1290231	-	GCCGCTGGAGGTCGCCGACGAGG	GGAAAGGACGAAACACCGCCGCTGGAGGTCGCCGACGGTTTTAGAGCTAGAAAT
human_exon_crispr_v1_000516	NM_032348_ex5:site_20	chr1:1290253-1290275	-	GGCGCGGATGCCTTTGAGCGCGG	GGAAAGGACGAAACACCGGCGCGGATGCCTTTGAGCGGTTTTAGAGCTAGAAAT
human_exon_crispr_v1_000517	NM_032348_ex5:site_23	chr1:1290317-1290339	+	GGCGCTCGCCCGACGCGTAGAGG	GGAAAGGACGAAACACCGGCGCTCGCCCGACGCGTAGGTTTTAGAGCTAGAAAT
human_exon_crispr_v1_000518	NM_032348_ex5:site_25	chr1:1290347-1290369	+	GGCGGTCCGCGCGGTCGTGCGGG	GGAAAGGACGAAACACCGGCGGTCCGCGCGGTCGTGCGTTTTAGAGCTAGAAAT
human_exon_crispr_v1_000519	NM_032348_ex5:site_26	chr1:1290355-1290377	+	GCGCGGTCGTGCGGGACCCCGGG	GGAAAGGACGAAACACCGCGCGGTCGTGCGGGACCCCGTTTTAGAGCTAGAAAT
human_exon_crispr_v1_000520	NM_032348_ex5:site_33	chr1:1290423-1290445	-	GCGGGCACGTGTGGACCGACCGG	GGAAAGGACGAAACACCGCGGGCACGTGTGGACCGACGTTTTAGAGCTAGAAAT
human_exon_crispr_v1_000521	NM_032348_ex5:site_35	chr1:1290432-1290454	-	GCGTGAACCGCGGGCACGTGTGG	GGAAAGGACGAAACACCGCGTGAACCGCGGGCACGTGGTTTTAGAGCTAGAAAT
human_exon_crispr_v1_000522	NM_032348_ex4:site_1	chr1:1290610-1290632	+	GGGGAAGCACTCACGGCCGTCGG	GGAAAGGACGAAACACCGGGGAAGCACTCACGGCCGTGTTTTAGAGCTAGAAAT
human_exon_crispr_v1_000523	NM_032348_ex4:site_5	chr1:1290636-1290658	-	GAGCCTGGCCGTCCGCCTGGAGG	GGAAAGGACGAAACACCGAGCCTGGCCGTCCGCCTGGGTTTTAGAGCTAGAAAT
human_exon_crispr_v1_000524	NM_032348_ex4:site_6	chr1:1290645-1290667	+	GGACGGCCAGGCTCTCGTAGAGG	GGAAAGGACGAAACACCGGACGGCCAGGCTCTCGTAGGTTTTAGAGCTAGAAAT
human_exon_crispr_v1_000525	NM_032348_ex4:site_9	chr1:1290704-1290726	-	GCGGTGGAGGAGACGGACGCGGG	GGAAAGGACGAAACACCGCGGTGGAGGAGACGGACGCGTTTTAGAGCTAGAAAT
human_exon_crispr_v1_000526	NM_032348_ex3:site_3	chr1:1290849-1290871	+	GTTGCCGTCGTCGAAGGCCGAGG	GGAAAGGACGAAACACCGTTGCCGTCGTCGAAGGCCGGTTTTAGAGCTAGAAAT
human_exon_crispr_v1_000527	NM_032348_ex3:site_6	chr1:1290896-1290918	-	GCAGCGCGTGTACGAGGCGCGGG	GGAAAGGACGAAACACCGCAGCGCGTGTACGAGGCGCGTTTTAGAGCTAGAAAT
human_exon_crispr_v1_000528	NM_032348_ex3:site_16	chr1:1290998-1291020	+	GGCGGTCGTGCAGCCGGTCCTGG	GGAAAGGACGAAACACCGGCGGTCGTGCAGCCGGTCCGTTTTAGAGCTAGAAAT
human_exon_crispr_v1_000529	NM_032348_ex3:site_19	chr1:1291023-1291045	-	GCCAGAGCCCGCGCATGGTGTGG	GGAAAGGACGAAACACCGCCAGAGCCCGCGCATGGTGGTTTTAGAGCTAGAAAT
human_exon_crispr_v1_000530	NM_032348_ex3:site_24	chr1:1291073-1291095	-	GTCCGAGTCCGCGGTGAGCTGGG	GGAAAGGACGAAACACCGTCCGAGTCCGCGGTGAGCTGTTTTAGAGCTAGAAAT
human_exon_crispr_v1_000531	NM_017900_ex3;NM_001127230_ex3;NM_001127229_ex3:site_17	chr1:1309567-1309589	+	GGACACTGGTAGGATTGCGGTGG	GGAAAGGACGAAACACCGGACACTGGTAGGATTGCGGGTTTTAGAGCTAGAAAT
human_exon_crispr_v1_000532	NM_017900_ex3;NM_001127230_ex3;NM_001127229_ex3:site_30	chr1:1309710-1309732	+	GGCCCCCTTGCGAGGGAGAGAGG	GGAAAGGACGAAACACCGGCCCCCTTGCGAGGGAGAGGTTTTAGAGCTAGAAAT
human_exon_crispr_v1_000533	NM_017900_ex3;NM_001127230_ex3;NM_001127229_ex3:site_32	chr1:1309714-1309736	-	GCGGCCTCTCTCCCTCGCAAGGG	GGAAAGGACGAAACACCGCGGCCTCTCTCCCTCGCAAGTTTTAGAGCTAGAAAT
human_exon_crispr_v1_000534	NM_017900_ex3;NM_001127230_ex3;NM_001127229_ex3:site_40	chr1:1309751-1309773	-	GCCCCTTTACAGCACATCGCCGG	GGAAAGGACGAAACACCGCCCCTTTACAGCACATCGCGTTTTAGAGCTAGAAAT
human_exon_crispr_v1_000535	NM_017900_ex2T;NM_001127230_ex2T;NM_001127229_ex2T:site_3	chr1:1310068-1310090	-	GGGCAGGTAGGAAGCCGCGCGGG	GGAAAGGACGAAACACCGGGCAGGTAGGAAGCCGCGCGTTTTAGAGCTAGAAAT
human_exon_crispr_v1_000536	NM_030937_ex11T:site_5	chr1:1322637-1322659	+	GGTGGTCCCGCTCATAGCGACGG	GGAAAGGACGAAACACCGGTGGTCCCGCTCATAGCGAGTTTTAGAGCTAGAAAT
human_exon_crispr_v1_000537	NM_030937_ex11T:site_6	chr1:1322644-1322666	-	GCACAGGCCGTCGCTATGAGCGG	GGAAAGGACGAAACACCGCACAGGCCGTCGCTATGAGGTTTTAGAGCTAGAAAT
human_exon_crispr_v1_000538	NM_030937_ex11T:site_7	chr1:1322758-1322780	-	GTTCTTCCCGTTCTCGAAGCAGG	GGAAAGGACGAAACACCGTTCTTCCCGTTCTCGAAGCGTTTTAGAGCTAGAAAT
human_exon_crispr_v1_000539	NM_030937_ex11T:site_9	chr1:1322833-1322855	-	GCTCTGAGATTCGGGGCTCCCGG	GGAAAGGACGAAACACCGCTCTGAGATTCGGGGCTCCGTTTTAGAGCTAGAAAT
human_exon_crispr_v1_000540	NM_030937_ex10:site_2	chr1:1323189-1323211	-	GCCGTGAGCAGAGCTACTCGAGG	GGAAAGGACGAAACACCGCCGTGAGCAGAGCTACTCGGTTTTAGAGCTAGAAAT
human_exon_crispr_v1_000541	NM_030937_ex9:site_1	chr1:1323329-1323351	-	GGACAGCCCCGTGAACGGGTAGG	GGAAAGGACGAAACACCGGACAGCCCCGTGAACGGGTGTTTTAGAGCTAGAAAT
human_exon_crispr_v1_000542	NM_030937_ex6:site_1	chr1:1326205-1326227	+	GCACGAAGACGTCGGTGCGAAGG	GGAAAGGACGAAACACCGCACGAAGACGTCGGTGCGAGTTTTAGAGCTAGAAAT
human_exon_crispr_v1_000543	NM_030937_ex5;NM_001039577_ex5:site_2	chr1:1328789-1328811	-	GTGTGAGCGTAACCAACACCTGG	GGAAAGGACGAAACACCGTGTGAGCGTAACCAACACCGTTTTAGAGCTAGAAAT
human_exon_crispr_v1_000544	NM_030937_ex5;NM_001039577_ex5:site_5	chr1:1328822-1328844	+	GAAGGTACATAACGATTATCTGG	GGAAAGGACGAAACACCGAAGGTACATAACGATTATCGTTTTAGAGCTAGAAAT
human_exon_crispr_v1_000545	NM_030937_ex4;NM_001039577_ex4:site_2	chr1:1330824-1330846	+	GTCTTTCCGCCTTTATAATTTGG	GGAAAGGACGAAACACCGTCTTTCCGCCTTTATAATTGTTTTAGAGCTAGAAAT
human_exon_crispr_v1_000546	NM_030937_ex3;NM_001039577_ex3:site_1	chr1:1333654-1333676	+	GACGTCCCGTATGCGTCTTGGGG	GGAAAGGACGAAACACCGACGTCCCGTATGCGTCTTGGTTTTAGAGCTAGAAAT
human_exon_crispr_v1_000547	NM_030937_ex2;NM_001039577_ex2:site_3	chr1:1334030-1334052	-	GGTGGCCATGGCTACCGGGCAGG	GGAAAGGACGAAACACCGGTGGCCATGGCTACCGGGCGTTTTAGAGCTAGAAAT
human_exon_crispr_v1_000548	NM_030937_ex1T;NM_001039577_ex1T:site_5	chr1:1334410-1334432	+	GGAGCAGGATACCGGCCGCCTGG	GGAAAGGACGAAACACCGGAGCAGGATACCGGCCGCCGTTTTAGAGCTAGAAAT
human_exon_crispr_v1_000549	NM_030937_ex1T;NM_001039577_ex1T:site_10	chr1:1334445-1334467	-	GAGACCGACCTCCGCGTGGTGGG	GGAAAGGACGAAACACCGAGACCGACCTCCGCGTGGTGTTTTAGAGCTAGAAAT
human_exon_crispr_v1_000550	NM_030937_ex1T;NM_001039577_ex1T:site_11	chr1:1334453-1334475	+	GCGGAGGTCGGTCTCTGTGTCGG	GGAAAGGACGAAACACCGCGGAGGTCGGTCTCTGTGTGTTTTAGAGCTAGAAAT
human_exon_crispr_v1_000551	NM_030937_ex1T;NM_001039577_ex1T:site_12	chr1:1334474-1334496	+	GGTGTCGAGGCCGCTCGACATGG	GGAAAGGACGAAACACCGGTGTCGAGGCCGCTCGACAGTTTTAGAGCTAGAAAT
human_exon_crispr_v1_000552	NM_030937_ex1T;NM_001039577_ex1T:site_13	chr1:1334502-1334524	+	GTGAAACGGAGCTTGTCGTCAGG	GGAAAGGACGAAACACCGTGAAACGGAGCTTGTCGTCGTTTTAGAGCTAGAAAT
human_exon_crispr_v1_000553	NM_030937_ex1T;NM_001039577_ex1T:site_15	chr1:1334572-1334594	-	GTCGCAGGGGGTGCTGATCGGGG	GGAAAGGACGAAACACCGTCGCAGGGGGTGCTGATCGGTTTTAGAGCTAGAAAT
human_exon_crispr_v1_000554	NM_030937_ex1T;NM_001039577_ex1T:site_21	chr1:1334594-1334616	-	GATCTGGGGGCGCACCCTCAGGG	GGAAAGGACGAAACACCGATCTGGGGGCGCACCCTCAGTTTTAGAGCTAGAAAT
human_exon_crispr_v1_000555	NM_030937_ex1T;NM_001039577_ex1T:site_26	chr1:1334607-1334629	-	GCCGGCGCCCCGGGATCTGGGGG	GGAAAGGACGAAACACCGCCGGCGCCCCGGGATCTGGGTTTTAGAGCTAGAAAT
human_exon_crispr_v1_000556	NM_030937_ex1T;NM_001039577_ex1T:site_28	chr1:1334610-1334632	-	GCGGCCGGCGCCCCGGGATCTGG	GGAAAGGACGAAACACCGCGGCCGGCGCCCCGGGATCGTTTTAGAGCTAGAAAT
human_exon_crispr_v1_000557	NM_017971_ex2:site_2	chr1:1342279-1342301	-	GAACATGAGGACCGTAAGCGTGG	GGAAAGGACGAAACACCGAACATGAGGACCGTAAGCGGTTTTAGAGCTAGAAAT
human_exon_crispr_v1_000558	NM_017971_ex1T:site_3	chr1:1342567-1342589	+	GCAGCCAGAGCTGCGCGGTGAGG	GGAAAGGACGAAACACCGCAGCCAGAGCTGCGCGGTGGTTTTAGAGCTAGAAAT
human_exon_crispr_v1_000559	NM_001145210_ex4T;NM_001243535_ex3T;NM_001243536_ex3T:site_15	chr1:1354579-1354601	-	GCCCCACTCTGCGGACGCAGTGG	GGAAAGGACGAAACACCGCCCCACTCTGCGGACGCAGGTTTTAGAGCTAGAAAT
human_exon_crispr_v1_000560	NM_001145210_ex4T;NM_001243535_ex3T;NM_001243536_ex3T:site_32	chr1:1354775-1354797	-	GTGGATGCGCGGGACACCCTGGG	GGAAAGGACGAAACACCGTGGATGCGCGGGACACCCTGTTTTAGAGCTAGAAAT
human_exon_crispr_v1_000561	NM_001145210_ex3:site_1	chr1:1355413-1355435	+	GGCGGAGGGCGGGACGTACCTGG	GGAAAGGACGAAACACCGGCGGAGGGCGGGACGTACCGTTTTAGAGCTAGAAAT
human_exon_crispr_v1_000562	NM_001145210_ex3:site_2	chr1:1355414-1355436	+	GCGGAGGGCGGGACGTACCTGGG	GGAAAGGACGAAACACCGCGGAGGGCGGGACGTACCTGTTTTAGAGCTAGAAAT
human_exon_crispr_v1_000563	NM_001145210_ex3:site_3	chr1:1355419-1355441	+	GGGCGGGACGTACCTGGGAGCGG	GGAAAGGACGAAACACCGGGCGGGACGTACCTGGGAGGTTTTAGAGCTAGAAAT
human_exon_crispr_v1_000564	NM_001145210_ex3:site_14	chr1:1355486-1355508	-	GCGGGGCGCGGGTGGACGCCCGG	GGAAAGGACGAAACACCGCGGGGCGCGGGTGGACGCCGTTTTAGAGCTAGAAAT
human_exon_crispr_v1_000565	NM_001145210_ex3:site_38	chr1:1355667-1355689	+	GCCTCCGCTGCCGCGGGTCCCGG	GGAAAGGACGAAACACCGCCTCCGCTGCCGCGGGTCCGTTTTAGAGCTAGAAAT
human_exon_crispr_v1_000566	NM_001145210_ex3:site_56	chr1:1355842-1355864	-	GGGGCGCACCGCGCTGCACGAGG	GGAAAGGACGAAACACCGGGGCGCACCGCGCTGCACGGTTTTAGAGCTAGAAAT
human_exon_crispr_v1_000567	NM_001145210_ex3:site_59	chr1:1355863-1355885	-	GGTGGGCGCGGTGGACCGGGCGG	GGAAAGGACGAAACACCGGTGGGCGCGGTGGACCGGGGTTTTAGAGCTAGAAAT
human_exon_crispr_v1_000568	NM_001145210_ex3:site_72	chr1:1355947-1355969	+	GGAGCGGGGTCCGGCCTGCGTGG	GGAAAGGACGAAACACCGGAGCGGGGTCCGGCCTGCGGTTTTAGAGCTAGAAAT
human_exon_crispr_v1_000569	NM_001145210_ex2;NM_001243535_ex2;NM_001243536_ex2:site_33	chr1:1356382-1356404	-	GATCCCTGCTCCCCCCCAGATGG	GGAAAGGACGAAACACCGATCCCTGCTCCCCCCCAGAGTTTTAGAGCTAGAAAT
human_exon_crispr_v1_000570	NM_001146685_ex1:site_13	chr1:1361560-1361582	-	GGGCAGCATGGGCGCTGTGTCGG	GGAAAGGACGAAACACCGGGCAGCATGGGCGCTGTGTGTTTTAGAGCTAGAAAT
human_exon_crispr_v1_000571	NM_001146685_ex1:site_31	chr1:1361744-1361766	+	GGGATTCCTGTGCCACTCGAGGG	GGAAAGGACGAAACACCGGGATTCCTGTGCCACTCGAGTTTTAGAGCTAGAAAT
human_exon_crispr_v1_000572	NM_001146685_ex1:site_32	chr1:1361750-1361772	-	GGCTCACCCTCGAGTGGCACAGG	GGAAAGGACGAAACACCGGCTCACCCTCGAGTGGCACGTTTTAGAGCTAGAAAT
human_exon_crispr_v1_000573	NM_001146685_ex2:site_13	chr1:1363055-1363077	-	GCGGAGGCGCCGGGCTAGGCGGG	GGAAAGGACGAAACACCGCGGAGGCGCCGGGCTAGGCGTTTTAGAGCTAGAAAT
human_exon_crispr_v1_000574	NM_199121_ex1T;NM_022834_ex1T:site_1	chr1:1371112-1371134	-	GAGCATCGCGCGCGAGGGACGGG	GGAAAGGACGAAACACCGAGCATCGCGCGCGAGGGACGTTTTAGAGCTAGAAAT
human_exon_crispr_v1_000575	NM_199121_ex1T;NM_022834_ex1T:site_4	chr1:1371135-1371157	-	GCCAGGCCGAGCGCCGTCCAGGG	GGAAAGGACGAAACACCGCCAGGCCGAGCGCCGTCCAGTTTTAGAGCTAGAAAT
human_exon_crispr_v1_000576	NM_199121_ex1T;NM_022834_ex1T:site_5	chr1:1371136-1371158	-	GGCCAGGCCGAGCGCCGTCCAGG	GGAAAGGACGAAACACCGGCCAGGCCGAGCGCCGTCCGTTTTAGAGCTAGAAAT
human_exon_crispr_v1_000577	NM_022834_ex2;NM_199121_ex2T:site_9	chr1:1372386-1372408	-	GCCCCACAAACTCCCGAACCCGG	GGAAAGGACGAAACACCGCCCCACAAACTCCCGAACCGTTTTAGAGCTAGAAAT
human_exon_crispr_v1_000578	NM_022834_ex2;NM_199121_ex2T:site_19	chr1:1372536-1372558	+	GCGTGCTTCTGCCCAGCGCATGG	GGAAAGGACGAAACACCGCGTGCTTCTGCCCAGCGCAGTTTTAGAGCTAGAAAT
human_exon_crispr_v1_000579	NM_022834_ex2;NM_199121_ex2T:site_20	chr1:1372547-1372569	-	GTGGGTGTCACCCATGCGCTGGG	GGAAAGGACGAAACACCGTGGGTGTCACCCATGCGCTGTTTTAGAGCTAGAAAT
human_exon_crispr_v1_000580	NM_022834_ex2;NM_199121_ex2T:site_41	chr1:1372850-1372872	+	GGGGCTCCATTCTCGGTATGCGG	GGAAAGGACGAAACACCGGGGCTCCATTCTCGGTATGGTTTTAGAGCTAGAAAT
human_exon_crispr_v1_000581	NM_022834_ex2;NM_199121_ex2T:site_42	chr1:1372851-1372873	+	GGGCTCCATTCTCGGTATGCGGG	GGAAAGGACGAAACACCGGGCTCCATTCTCGGTATGCGTTTTAGAGCTAGAAAT
human_exon_crispr_v1_000582	NM_022834_ex3T:site_2	chr1:1374451-1374473	-	GGCCGCATCGCGTCTGTGGGTGG	GGAAAGGACGAAACACCGGCCGCATCGCGTCTGTGGGGTTTTAGAGCTAGAAAT
human_exon_crispr_v1_000583	NM_022834_ex3T:site_23	chr1:1374641-1374663	-	GTCCGTGTCCGGGTCGAGGCCGG	GGAAAGGACGAAACACCGTCCGTGTCCGGGTCGAGGCGTTTTAGAGCTAGAAAT
human_exon_crispr_v1_000584	NM_022834_ex3T:site_24	chr1:1374652-1374674	-	GCCACGTCGTAGTCCGTGTCCGG	GGAAAGGACGAAACACCGCCACGTCGTAGTCCGTGTCGTTTTAGAGCTAGAAAT
human_exon_crispr_v1_000585	NM_022834_ex3T:site_27	chr1:1374709-1374731	-	GTGCGCACCCGCAGGATCTGGGG	GGAAAGGACGAAACACCGTGCGCACCCGCAGGATCTGGTTTTAGAGCTAGAAAT
human_exon_crispr_v1_000586	NM_022834_ex3T:site_29	chr1:1374723-1374745	+	GGTGCGCACGCGGCCCGGTGAGG	GGAAAGGACGAAACACCGGTGCGCACGCGGCCCGGTGGTTTTAGAGCTAGAAAT
human_exon_crispr_v1_000587	NM_022834_ex3T:site_44	chr1:1374789-1374811	-	GGAGGGCGGCGAGCTGCGTGGGG	GGAAAGGACGAAACACCGGAGGGCGGCGAGCTGCGTGGTTTTAGAGCTAGAAAT
human_exon_crispr_v1_000588	NM_022834_ex3T:site_45	chr1:1374790-1374812	-	GGGAGGGCGGCGAGCTGCGTGGG	GGAAAGGACGAAACACCGGGAGGGCGGCGAGCTGCGTGTTTTAGAGCTAGAAAT
human_exon_crispr_v1_000589	NM_022834_ex3T:site_53	chr1:1374851-1374873	-	GAGGCTGCGCGGCCGGGCGTGGG	GGAAAGGACGAAACACCGAGGCTGCGCGGCCGGGCGTGTTTTAGAGCTAGAAAT
human_exon_crispr_v1_000590	NM_022834_ex3T:site_55	chr1:1374864-1374886	+	GCGCAGCCTCCGCGTGAGTTGGG	GGAAAGGACGAAACACCGCGCAGCCTCCGCGTGAGTTGTTTTAGAGCTAGAAAT
human_exon_crispr_v1_000591	NM_022834_ex3T:site_56	chr1:1374873-1374895	-	GCGCTGGGGCCCAACTCACGCGG	GGAAAGGACGAAACACCGCGCTGGGGCCCAACTCACGGTTTTAGAGCTAGAAAT
human_exon_crispr_v1_000592	NM_022834_ex3T:site_59	chr1:1374921-1374943	-	GCAGCGGCCCGAACTGCACGTGG	GGAAAGGACGAAACACCGCAGCGGCCCGAACTGCACGGTTTTAGAGCTAGAAAT
human_exon_crispr_v1_000593	NM_022834_ex3T:site_65	chr1:1374973-1374995	-	GTGGTGCAGTTGCGGCCCGCGGG	GGAAAGGACGAAACACCGTGGTGCAGTTGCGGCCCGCGTTTTAGAGCTAGAAAT
human_exon_crispr_v1_000594	NM_022834_ex3T:site_67	chr1:1375008-1375030	+	GGCGCCGGGCACCGCCTACCTGG	GGAAAGGACGAAACACCGGCGCCGGGCACCGCCTACCGTTTTAGAGCTAGAAAT
human_exon_crispr_v1_000595	NM_022834_ex3T:site_76	chr1:1375078-1375100	+	GCCAAGGCCTGCACGCCCGACGG	GGAAAGGACGAAACACCGCCAAGGCCTGCACGCCCGAGTTTTAGAGCTAGAAAT
human_exon_crispr_v1_000596	NM_022834_ex3T:site_78	chr1:1375085-1375107	-	GCGCGGGCCGTCGGGCGTGCAGG	GGAAAGGACGAAACACCGCGCGGGCCGTCGGGCGTGCGTTTTAGAGCTAGAAAT
human_exon_crispr_v1_000597	NM_022834_ex3T:site_79	chr1:1375093-1375115	-	GGGCGCGGGCGCGGGCCGTCGGG	GGAAAGGACGAAACACCGGGCGCGGGCGCGGGCCGTCGTTTTAGAGCTAGAAAT
human_exon_crispr_v1_000598	NM_022834_ex3T:site_93	chr1:1375150-1375172	+	GCCAGCCGTGAGCCGTAAGCCGG	GGAAAGGACGAAACACCGCCAGCCGTGAGCCGTAAGCGTTTTAGAGCTAGAAAT
human_exon_crispr_v1_000599	NM_022834_ex3T:site_95	chr1:1375155-1375177	-	GGACGCCGGCTTACGGCTCACGG	GGAAAGGACGAAACACCGGACGCCGGCTTACGGCTCAGTTTTAGAGCTAGAAAT
human_exon_crispr_v1_000600	NM_001039211_ex6:site_6	chr1:1391193-1391215	+	GCGACATCGCCATAATGACAAGG	GGAAAGGACGAAACACCGCGACATCGCCATAATGACAGTTTTAGAGCTAGAAAT
human_exon_crispr_v1_000601	NM_001039211_ex10:site_4	chr1:1396153-1396175	+	GCCACCCCGAGCAGTTCGACTGG	GGAAAGGACGAAACACCGCCACCCCGAGCAGTTCGACGTTTTAGAGCTAGAAAT
human_exon_crispr_v1_000602	NM_001039211_ex10:site_5	chr1:1396159-1396181	-	GATGGCCCAGTCGAACTGCTCGG	GGAAAGGACGAAACACCGATGGCCCAGTCGAACTGCTGTTTTAGAGCTAGAAAT
human_exon_crispr_v1_000603	NM_001039211_ex10:site_6	chr1:1396186-1396208	-	GTGGACCATCACGTCGATGCAGG	GGAAAGGACGAAACACCGTGGACCATCACGTCGATGCGTTTTAGAGCTAGAAAT
human_exon_crispr_v1_000604	NM_001039211_ex12T:site_3	chr1:1403763-1403785	+	GGCCACGGCGTATGCCTCCAAGG	GGAAAGGACGAAACACCGGCCACGGCGTATGCCTCCAGTTTTAGAGCTAGAAAT
human_exon_crispr_v1_000605	NM_031921_ex1T:site_3	chr1:1407270-1407292	+	GTGGCTCTTCGGCGTTAACAAGG	GGAAAGGACGAAACACCGTGGCTCTTCGGCGTTAACAGTTTTAGAGCTAGAAAT
human_exon_crispr_v1_000606	NM_031921_ex1T:site_18	chr1:1407354-1407376	+	GGGCGGCGGGGACCGCGGTTTGG	GGAAAGGACGAAACACCGGGCGGCGGGGACCGCGGTTGTTTTAGAGCTAGAAAT
human_exon_crispr_v1_000607	NM_031921_ex1T:site_19	chr1:1407355-1407377	+	GGCGGCGGGGACCGCGGTTTGGG	GGAAAGGACGAAACACCGGCGGCGGGGACCGCGGTTTGTTTTAGAGCTAGAAAT
human_exon_crispr_v1_000608	NM_031921_ex2:site_3	chr1:1412647-1412669	-	GCCTCCTTGGCGTAACCTGCGGG	GGAAAGGACGAAACACCGCCTCCTTGGCGTAACCTGCGTTTTAGAGCTAGAAAT
human_exon_crispr_v1_000609	NM_031921_ex16T:site_2	chr1:1430866-1430888	-	GTCCTTGGAGGCATATGCCGTGG	GGAAAGGACGAAACACCGTCCTTGGAGGCATATGCCGGTTTTAGAGCTAGAAAT
human_exon_crispr_v1_000610	NM_031921_ex16T:site_12	chr1:1431007-1431029	-	GAGGGTCTCGCCTTGGACTCCGG	GGAAAGGACGAAACACCGAGGGTCTCGCCTTGGACTCGTTTTAGAGCTAGAAAT
human_exon_crispr_v1_000611	NM_001170535_ex1T;NM_018188_ex1T:site_3	chr1:1447654-1447676	+	GTGGCTCTTCGGCATTAACAAGG	GGAAAGGACGAAACACCGTGGCTCTTCGGCATTAACAGTTTTAGAGCTAGAAAT
human_exon_crispr_v1_000612	NM_001170535_ex1T;NM_018188_ex1T:site_19	chr1:1447739-1447761	+	GGCGGCGGGGACCGCGGGTTGGG	GGAAAGGACGAAACACCGGCGGCGGGGACCGCGGGTTGTTTTAGAGCTAGAAAT
human_exon_crispr_v1_000613	NM_001170535_ex6;NM_018188_ex6;NM_001170536_ex6:site_10	chr1:1455639-1455661	-	GGTGCTCGGCCGCCTTCAGGCGG	GGAAAGGACGAAACACCGGTGCTCGGCCGCCTTCAGGGTTTTAGAGCTAGAAAT
human_exon_crispr_v1_000614	NM_001170535_ex8;NM_018188_ex8;NM_001170536_ex8:site_18	chr1:1458276-1458298	-	GCCAGGCCTGCGCTGCTACCTGG	GGAAAGGACGAAACACCGCCAGGCCTGCGCTGCTACCGTTTTAGAGCTAGAAAT
human_exon_crispr_v1_000615	NM_001170535_ex12;NM_018188_ex12;NM_001170536_ex12:site_1	chr1:1460602-1460624	-	GGAGGCTGTGAACGAGAGGGAGG	GGAAAGGACGAAACACCGGAGGCTGTGAACGAGAGGGGTTTTAGAGCTAGAAAT
human_exon_crispr_v1_000616	NM_001170535_ex14;NM_018188_ex14;NM_001170536_ex14:site_4	chr1:1463168-1463190	+	GCAGGAGGAACGGGAGCGCCTGG	GGAAAGGACGAAACACCGCAGGAGGAACGGGAGCGCCGTTTTAGAGCTAGAAAT
human_exon_crispr_v1_000617	NM_001114748_ex4T:site_2	chr1:1470732-1470754	+	GTGCGGCTCACAGGTGCCGCGGG	GGAAAGGACGAAACACCGTGCGGCTCACAGGTGCCGCGTTTTAGAGCTAGAAAT
human_exon_crispr_v1_000618	NM_001114748_ex4T:site_19	chr1:1470877-1470899	-	GTCCCCCCGCAGATGGCTCGTGG	GGAAAGGACGAAACACCGTCCCCCCGCAGATGGCTCGGTTTTAGAGCTAGAAAT
human_exon_crispr_v1_000619	NM_001114748_ex3:site_1	chr1:1470961-1470983	+	GCACTCACCGTAGCGCCGTCCGG	GGAAAGGACGAAACACCGCACTCACCGTAGCGCCGTCGTTTTAGAGCTAGAAAT
human_exon_crispr_v1_000620	NM_001114748_ex3:site_9	chr1:1471131-1471153	-	GTACGACGGGGACCAGTCGGTGG	GGAAAGGACGAAACACCGTACGACGGGGACCAGTCGGGTTTTAGAGCTAGAAAT
human_exon_crispr_v1_000621	NM_001114748_ex2:site_6	chr1:1475134-1475156	-	GATGGACATGAACGCGCTGCTGG	GGAAAGGACGAAACACCGATGGACATGAACGCGCTGCGTTTTAGAGCTAGAAAT
human_exon_crispr_v1_000622	NM_001114748_ex1T:site_1	chr1:1475657-1475679	-	GGTCGTGATGGTGAGCGGAGGGG	GGAAAGGACGAAACACCGGTCGTGATGGTGAGCGGAGGTTTTAGAGCTAGAAAT
human_exon_crispr_v1_000623	NM_001114748_ex1T:site_3	chr1:1475700-1475722	+	GATCATGGTGTTCGCGCTCATGG	GGAAAGGACGAAACACCGATCATGGTGTTCGCGCTCAGTTTTAGAGCTAGAAAT
human_exon_crispr_v1_000624	NM_001114748_ex1T:site_4	chr1:1475707-1475729	+	GTGTTCGCGCTCATGGACATCGG	GGAAAGGACGAAACACCGTGTTCGCGCTCATGGACATGTTTTAGAGCTAGAAAT
human_exon_crispr_v1_000625	NM_001114748_ex1T:site_5	chr1:1475713-1475735	+	GCGCTCATGGACATCGGGCGGGG	GGAAAGGACGAAACACCGCGCTCATGGACATCGGGCGGTTTTAGAGCTAGAAAT
human_exon_crispr_v1_000626	NM_014188_ex4:site_3	chr1:1479314-1479336	-	GCCTGTGCACGTGGTCAATGTGG	GGAAAGGACGAAACACCGCCTGTGCACGTGGTCAATGGTTTTAGAGCTAGAAAT
human_exon_crispr_v1_000627	NM_014188_ex2:site_8	chr1:1500267-1500289	-	GGATTCAGCGTCCGATCCTTTGG	GGAAAGGACGAAACACCGGATTCAGCGTCCGATCCTTGTTTTAGAGCTAGAAAT
human_exon_crispr_v1_000628	NM_014188_ex1T:site_3	chr1:1509871-1509893	+	GCGCCTCCATGCTCCGGTTCTGG	GGAAAGGACGAAACACCGCGCCTCCATGCTCCGGTTCGTTTTAGAGCTAGAAAT
human_exon_crispr_v1_000629	NM_001242659_ex1T:site_2	chr1:1534698-1534720	+	GCGGGCGGCCTCGCGCTTCAGGG	GGAAAGGACGAAACACCGCGGGCGGCCTCGCGCTTCAGTTTTAGAGCTAGAAAT
human_exon_crispr_v1_000630	NM_001242659_ex1T:site_13	chr1:1534824-1534846	-	GTGGTGGCCATGACGGCGGTGGG	GGAAAGGACGAAACACCGTGGTGGCCATGACGGCGGTGTTTTAGAGCTAGAAAT
human_exon_crispr_v1_000631	NM_001242659_ex1T:site_15	chr1:1534843-1534865	-	GGCCGGCATGCAGGACATCGTGG	GGAAAGGACGAAACACCGGCCGGCATGCAGGACATCGGTTTTAGAGCTAGAAAT
human_exon_crispr_v1_000632	NM_001242659_ex1T:site_16	chr1:1534850-1534872	+	GTCCTGCATGCCGGCCGGCTCGG	GGAAAGGACGAAACACCGTCCTGCATGCCGGCCGGCTGTTTTAGAGCTAGAAAT
human_exon_crispr_v1_000633	NM_001242659_ex1T:site_28	chr1:1534967-1534989	+	GAGGACGCTGTCGTGCACGTCGG	GGAAAGGACGAAACACCGAGGACGCTGTCGTGCACGTGTTTTAGAGCTAGAAAT
human_exon_crispr_v1_000634	NM_001242659_ex1T:site_29	chr1:1534988-1535010	+	GGGCAGCAGGTAGTCGCGGCAGG	GGAAAGGACGAAACACCGGGCAGCAGGTAGTCGCGGCGTTTTAGAGCTAGAAAT
human_exon_crispr_v1_000635	NM_001242659_ex1T:site_30	chr1:1535014-1535036	-	GTGCGAGCGCGTGCTCCTCGGGG	GGAAAGGACGAAACACCGTGCGAGCGCGTGCTCCTCGGTTTTAGAGCTAGAAAT
human_exon_crispr_v1_000636	NM_001242659_ex1T:site_31	chr1:1535055-1535077	-	GCGCTCAACTGCTCGTGGCGCGG	GGAAAGGACGAAACACCGCGCTCAACTGCTCGTGGCGGTTTTAGAGCTAGAAAT
human_exon_crispr_v1_000637	NM_001242659_ex1T:site_39	chr1:1535132-1535154	+	GCTGCGGTTGCGCAGGACGCTGG	GGAAAGGACGAAACACCGCTGCGGTTGCGCAGGACGCGTTTTAGAGCTAGAAAT
human_exon_crispr_v1_000638	NM_001242659_ex1T:site_40	chr1:1535141-1535163	+	GCGCAGGACGCTGGCGCGCAGGG	GGAAAGGACGAAACACCGCGCAGGACGCTGGCGCGCAGTTTTAGAGCTAGAAAT
human_exon_crispr_v1_000639	NM_001242659_ex1T:site_58	chr1:1535279-1535301	+	GTAGGGGCACCAGGGCGCGTCGG	GGAAAGGACGAAACACCGTAGGGGCACCAGGGCGCGTGTTTTAGAGCTAGAAAT
human_exon_crispr_v1_000640	NM_001242659_ex1T:site_61	chr1:1535307-1535329	+	GGCTCCCAGCCCGGCGGCGTCGG	GGAAAGGACGAAACACCGGCTCCCAGCCCGGCGGCGTGTTTTAGAGCTAGAAAT
human_exon_crispr_v1_000641	NM_001242659_ex1T:site_62	chr1:1535308-1535330	+	GCTCCCAGCCCGGCGGCGTCGGG	GGAAAGGACGAAACACCGCTCCCAGCCCGGCGGCGTCGTTTTAGAGCTAGAAAT
human_exon_crispr_v1_000642	NM_001242659_ex1T:site_63	chr1:1535316-1535338	-	GCGGCCGCCCCGACGCCGCCGGG	GGAAAGGACGAAACACCGCGGCCGCCCCGACGCCGCCGTTTTAGAGCTAGAAAT
human_exon_crispr_v1_000643	NM_001242659_ex1T:site_72	chr1:1535383-1535405	+	GCGGGGCGCGCATCCTGCGGCGG	GGAAAGGACGAAACACCGCGGGGCGCGCATCCTGCGGGTTTTAGAGCTAGAAAT
human_exon_crispr_v1_000644	NM_080875_ex1T;NM_001170688_ex1T;NM_001170687_ex1T;NM_001170686_ex1T:site_12	chr1:1550955-1550977	+	GCCGTCCCCGAGTCGCTCCTAGG	GGAAAGGACGAAACACCGCCGTCCCCGAGTCGCTCCTGTTTTAGAGCTAGAAAT
human_exon_crispr_v1_000645	NM_080875_ex2;NM_001170688_ex2;NM_001170687_ex2;NM_001170686_ex2:site_10	chr1:1551973-1551995	+	GGGCGACTGGACGGCCGGACAGG	GGAAAGGACGAAACACCGGGCGACTGGACGGCCGGACGTTTTAGAGCTAGAAAT
human_exon_crispr_v1_000646	NM_080875_ex3;NM_001170688_ex3;NM_001170686_ex3;NM_001170687_ex3;NM_001170689_ex3T:site_25	chr1:1559003-1559025	-	GGTAGTTGGTGCGCGTGCCCTGG	GGAAAGGACGAAACACCGGTAGTTGGTGCGCGTGCCCGTTTTAGAGCTAGAAAT
human_exon_crispr_v1_000647	NM_080875_ex3;NM_001170688_ex3;NM_001170686_ex3;NM_001170687_ex3;NM_001170689_ex3T:site_26	chr1:1559024-1559046	-	GCGCGCCCTGGTAGCCGGCGCGG	GGAAAGGACGAAACACCGCGCGCCCTGGTAGCCGGCGGTTTTAGAGCTAGAAAT
human_exon_crispr_v1_000648	NM_080875_ex3;NM_001170688_ex3;NM_001170686_ex3;NM_001170687_ex3;NM_001170689_ex3T:site_30	chr1:1559070-1559092	+	GCCCAGATCGGTGCGCGCCAAGG	GGAAAGGACGAAACACCGCCCAGATCGGTGCGCGCCAGTTTTAGAGCTAGAAAT
human_exon_crispr_v1_000649	NM_080875_ex3;NM_001170688_ex3;NM_001170686_ex3;NM_001170687_ex3;NM_001170689_ex3T:site_31	chr1:1559072-1559094	-	GCCCTTGGCGCGCACCGATCTGG	GGAAAGGACGAAACACCGCCCTTGGCGCGCACCGATCGTTTTAGAGCTAGAAAT
human_exon_crispr_v1_000650	NM_080875_ex3;NM_001170688_ex3;NM_001170686_ex3;NM_001170687_ex3;NM_001170689_ex3T:site_32	chr1:1559075-1559097	+	GATCGGTGCGCGCCAAGGGCAGG	GGAAAGGACGAAACACCGATCGGTGCGCGCCAAGGGCGTTTTAGAGCTAGAAAT
human_exon_crispr_v1_000651	NM_080875_ex4;NM_001170688_ex4;NM_001170687_ex4;NM_001170686_ex4;NM_001170689_ex4:site_5	chr1:1559148-1559170	-	GTTGGGGTGCCGGACGCCTGGGG	GGAAAGGACGAAACACCGTTGGGGTGCCGGACGCCTGGTTTTAGAGCTAGAAAT
human_exon_crispr_v1_000652	NM_080875_ex5;NM_001170688_ex5;NM_001170687_ex5;NM_001170686_ex5;NM_001170689_ex5:site_7	chr1:1560220-1560242	+	GGGCATCTTCCAGGGAGCGAAGG	GGAAAGGACGAAACACCGGGCATCTTCCAGGGAGCGAGTTTTAGAGCTAGAAAT
human_exon_crispr_v1_000653	NM_080875_ex5;NM_001170688_ex5;NM_001170687_ex5;NM_001170686_ex5;NM_001170689_ex5:site_8	chr1:1560241-1560263	+	GGTGGTGCGAGGCCCCGACTGGG	GGAAAGGACGAAACACCGGTGGTGCGAGGCCCCGACTGTTTTAGAGCTAGAAAT
human_exon_crispr_v1_000654	NM_080875_ex5;NM_001170688_ex5;NM_001170687_ex5;NM_001170686_ex5;NM_001170689_ex5:site_10	chr1:1560253-1560275	-	GTGAGCCCCACTCCCAGTCGGGG	GGAAAGGACGAAACACCGTGAGCCCCACTCCCAGTCGGTTTTAGAGCTAGAAAT
human_exon_crispr_v1_000655	NM_080875_ex6;NM_001170687_ex6;NM_001170686_ex6:site_5	chr1:1560388-1560410	+	GGCCGTGTGGTGGACATCCGTGG	GGAAAGGACGAAACACCGGCCGTGTGGTGGACATCCGGTTTTAGAGCTAGAAAT
human_exon_crispr_v1_000656	NM_080875_ex6;NM_001170687_ex6;NM_001170686_ex6:site_6	chr1:1560392-1560414	+	GTGTGGTGGACATCCGTGGCTGG	GGAAAGGACGAAACACCGTGTGGTGGACATCCGTGGCGTTTTAGAGCTAGAAAT
human_exon_crispr_v1_000657	NM_080875_ex7;NM_001170688_ex6;NM_001170687_ex7;NM_001170686_ex7;NM_001170689_ex6:site_13	chr1:1560793-1560815	-	GGCTCACCTCCGCCATCCTGGGG	GGAAAGGACGAAACACCGGCTCACCTCCGCCATCCTGGTTTTAGAGCTAGAAAT
human_exon_crispr_v1_000658	NM_080875_ex8;NM_001170688_ex7;NM_001170687_ex8;NM_001170689_ex7;NM_001170686_ex8:site_2	chr1:1560919-1560941	+	GCCACAGTTTATCGGACAGACGG	GGAAAGGACGAAACACCGCCACAGTTTATCGGACAGAGTTTTAGAGCTAGAAAT
human_exon_crispr_v1_000659	NM_080875_ex8;NM_001170688_ex7;NM_001170687_ex8;NM_001170689_ex7;NM_001170686_ex8:site_3	chr1:1560940-1560962	+	GGGCACCGTGCATCGTATCACGG	GGAAAGGACGAAACACCGGGCACCGTGCATCGTATCAGTTTTAGAGCTAGAAAT
human_exon_crispr_v1_000660	NM_080875_ex8;NM_001170688_ex7;NM_001170687_ex8;NM_001170689_ex7;NM_001170686_ex8:site_5	chr1:1560947-1560969	+	GTGCATCGTATCACGGACCGCGG	GGAAAGGACGAAACACCGTGCATCGTATCACGGACCGGTTTTAGAGCTAGAAAT
human_exon_crispr_v1_000661	NM_080875_ex8;NM_001170688_ex7;NM_001170687_ex8;NM_001170689_ex7;NM_001170686_ex8:site_6	chr1:1560949-1560971	+	GCATCGTATCACGGACCGCGGGG	GGAAAGGACGAAACACCGCATCGTATCACGGACCGCGGTTTTAGAGCTAGAAAT
human_exon_crispr_v1_000662	NM_080875_ex8;NM_001170688_ex7;NM_001170687_ex8;NM_001170689_ex7;NM_001170686_ex8:site_7	chr1:1560991-1561013	-	GGAAGGTCCAGCGCGTCTCGTGG	GGAAAGGACGAAACACCGGAAGGTCCAGCGCGTCTCGGTTTTAGAGCTAGAAAT
human_exon_crispr_v1_000663	NM_080875_ex9;NM_001170688_ex8;NM_001170687_ex9;NM_001170686_ex9;NM_001170689_ex8:site_3	chr1:1562048-1562070	+	GGCGACGTGGTCCGGGTCATCGG	GGAAAGGACGAAACACCGGCGACGTGGTCCGGGTCATGTTTTAGAGCTAGAAAT
human_exon_crispr_v1_000664	NM_080875_ex10;NM_001170688_ex9;NM_001170687_ex10;NM_001170686_ex10;NM_001170689_ex9:site_5	chr1:1562216-1562238	+	GGCCCTGGGCCGCGTCGGGAAGG	GGAAAGGACGAAACACCGGCCCTGGGCCGCGTCGGGAGTTTTAGAGCTAGAAAT
human_exon_crispr_v1_000665	NM_080875_ex10;NM_001170688_ex9;NM_001170687_ex10;NM_001170686_ex10;NM_001170689_ex9:site_8	chr1:1562264-1562286	-	GACCAGCGACTGCTACACGCAGG	GGAAAGGACGAAACACCGACCAGCGACTGCTACACGCGTTTTAGAGCTAGAAAT
human_exon_crispr_v1_000666	NM_080875_ex10;NM_001170688_ex9;NM_001170687_ex10;NM_001170686_ex10;NM_001170689_ex9:site_9	chr1:1562269-1562291	+	GTGTAGCAGTCGCTGGTCAGCGG	GGAAAGGACGAAACACCGTGTAGCAGTCGCTGGTCAGGTTTTAGAGCTAGAAAT
human_exon_crispr_v1_000667	NM_080875_ex10;NM_001170688_ex9;NM_001170687_ex10;NM_001170686_ex10;NM_001170689_ex9:site_18	chr1:1562333-1562355	+	GGAGGATGCCAACCTGGACGTGG	GGAAAGGACGAAACACCGGAGGATGCCAACCTGGACGGTTTTAGAGCTAGAAAT
human_exon_crispr_v1_000668	NM_080875_ex10;NM_001170688_ex9;NM_001170687_ex10;NM_001170686_ex10;NM_001170689_ex9:site_20	chr1:1562345-1562367	-	GGGCGCGCTCGGCCACGTCCAGG	GGAAAGGACGAAACACCGGGCGCGCTCGGCCACGTCCGTTTTAGAGCTAGAAAT
human_exon_crispr_v1_000669	NM_080875_ex12;NM_001170688_ex11;NM_001170687_ex12;NM_001170686_ex12;NM_001170689_ex11:site_7	chr1:1562772-1562794	+	GTGGACCTGCCGGACGACGAGGG	GGAAAGGACGAAACACCGTGGACCTGCCGGACGACGAGTTTTAGAGCTAGAAAT
human_exon_crispr_v1_000670	NM_080875_ex12;NM_001170688_ex11;NM_001170687_ex12;NM_001170686_ex12;NM_001170689_ex11:site_9	chr1:1562781-1562803	-	GCCGTGTTGCCCTCGTCGTCCGG	GGAAAGGACGAAACACCGCCGTGTTGCCCTCGTCGTCGTTTTAGAGCTAGAAAT
human_exon_crispr_v1_000671	NM_080875_ex12;NM_001170688_ex11;NM_001170687_ex12;NM_001170686_ex12;NM_001170689_ex11:site_11	chr1:1562802-1562824	+	GCACTGCACTACGCGGCCCTGGG	GGAAAGGACGAAACACCGCACTGCACTACGCGGCCCTGTTTTAGAGCTAGAAAT
human_exon_crispr_v1_000672	NM_080875_ex14;NM_001170688_ex13;NM_001170687_ex14;NM_001170686_ex14;NM_001170689_ex13:site_5	chr1:1563416-1563438	+	GCCCCTGCACTCCGCCATCTCGG	GGAAAGGACGAAACACCGCCCCTGCACTCCGCCATCTGTTTTAGAGCTAGAAAT
human_exon_crispr_v1_000673	NM_080875_ex14;NM_001170688_ex13;NM_001170687_ex14;NM_001170686_ex14;NM_001170689_ex13:site_7	chr1:1563430-1563452	-	GGCTCCAGTGCCCGCCGAGATGG	GGAAAGGACGAAACACCGGCTCCAGTGCCCGCCGAGAGTTTTAGAGCTAGAAAT
human_exon_crispr_v1_000674	NM_080875_ex14;NM_001170688_ex13;NM_001170687_ex14;NM_001170686_ex14;NM_001170689_ex13:site_8	chr1:1563451-1563473	-	GAGGACCTCGACAATGCCGCTGG	GGAAAGGACGAAACACCGAGGACCTCGACAATGCCGCGTTTTAGAGCTAGAAAT
human_exon_crispr_v1_000675	NM_080875_ex14;NM_001170688_ex13;NM_001170687_ex14;NM_001170686_ex14;NM_001170689_ex13:site_9	chr1:1563483-1563505	-	GTGGCGGTAACATCGATGTTTGG	GGAAAGGACGAAACACCGTGGCGGTAACATCGATGTTGTTTTAGAGCTAGAAAT
human_exon_crispr_v1_000676	NM_080875_ex15;NM_001170688_ex14;NM_001170687_ex15;NM_001170686_ex15;NM_001170689_ex14:site_6	chr1:1563686-1563708	+	GCTGGTGGACGCCAAGAAGGAGG	GGAAAGGACGAAACACCGCTGGTGGACGCCAAGAAGGGTTTTAGAGCTAGAAAT
human_exon_crispr_v1_000677	NM_080875_ex15;NM_001170688_ex14;NM_001170687_ex15;NM_001170686_ex15;NM_001170689_ex14:site_8	chr1:1563746-1563768	-	GGATCTGGGCCACCTCGCGGTGG	GGAAAGGACGAAACACCGGATCTGGGCCACCTCGCGGGTTTTAGAGCTAGAAAT
human_exon_crispr_v1_000678	NM_080875_ex15;NM_001170688_ex14;NM_001170687_ex15;NM_001170686_ex15;NM_001170689_ex14:site_10	chr1:1563758-1563780	+	GGCCCAGATCCTCATCCGGGAGG	GGAAAGGACGAAACACCGGCCCAGATCCTCATCCGGGGTTTTAGAGCTAGAAAT
human_exon_crispr_v1_000679	NM_080875_ex16;NM_001170688_ex15;NM_001170687_ex16;NM_001170686_ex16;NM_001170689_ex15:site_4	chr1:1563876-1563898	+	GTGACGTGAACGTGCGCAACCGG	GGAAAGGACGAAACACCGTGACGTGAACGTGCGCAACGTTTTAGAGCTAGAAAT
human_exon_crispr_v1_000680	NM_080875_ex16;NM_001170688_ex15;NM_001170687_ex16;NM_001170686_ex16;NM_001170689_ex15:site_7	chr1:1563913-1563935	+	GCTGCATCTCGCCGTGCAACAGG	GGAAAGGACGAAACACCGCTGCATCTCGCCGTGCAACGTTTTAGAGCTAGAAAT
human_exon_crispr_v1_000681	NM_080875_ex16;NM_001170688_ex15;NM_001170687_ex16;NM_001170686_ex16;NM_001170689_ex15:site_11	chr1:1563943-1563965	+	GGGGCTGGTGCCGCTACTGGTGG	GGAAAGGACGAAACACCGGGGCTGGTGCCGCTACTGGGTTTTAGAGCTAGAAAT
human_exon_crispr_v1_000682	NM_080875_ex16;NM_001170688_ex15;NM_001170687_ex16;NM_001170686_ex16;NM_001170689_ex15:site_12	chr1:1563950-1563972	+	GTGCCGCTACTGGTGGACGCTGG	GGAAAGGACGAAACACCGTGCCGCTACTGGTGGACGCGTTTTAGAGCTAGAAAT
human_exon_crispr_v1_000683	NM_080875_ex17;NM_001170688_ex16;NM_001170687_ex17;NM_001170686_ex17;NM_001170689_ex16:site_6	chr1:1564534-1564556	+	GGCAGCGCGGAGCTGACGGTGGG	GGAAAGGACGAAACACCGGCAGCGCGGAGCTGACGGTGTTTTAGAGCTAGAAAT
human_exon_crispr_v1_000684	NM_080875_ex17;NM_001170688_ex16;NM_001170687_ex17;NM_001170686_ex17;NM_001170689_ex16:site_16	chr1:1564643-1564665	-	GGCCTTGAGCACGCGACCCTCGG	GGAAAGGACGAAACACCGGCCTTGAGCACGCGACCCTGTTTTAGAGCTAGAAAT
human_exon_crispr_v1_000685	NM_080875_ex18;NM_001170688_ex17;NM_001170687_ex18;NM_001170686_ex18:site_9	chr1:1564799-1564821	-	GGGGTCCCGAGCGTTTGCCTGGG	GGAAAGGACGAAACACCGGGGTCCCGAGCGTTTGCCTGTTTTAGAGCTAGAAAT
human_exon_crispr_v1_000686	NM_080875_ex18;NM_001170688_ex17;NM_001170687_ex18;NM_001170686_ex18:site_10	chr1:1564800-1564822	-	GGGGGTCCCGAGCGTTTGCCTGG	GGAAAGGACGAAACACCGGGGGTCCCGAGCGTTTGCCGTTTTAGAGCTAGAAAT
human_exon_crispr_v1_000687	NM_080875_ex18;NM_001170688_ex17;NM_001170687_ex18;NM_001170686_ex18:site_13	chr1:1564827-1564849	-	GCCCACGTGCAGGTTCGTCACGG	GGAAAGGACGAAACACCGCCCACGTGCAGGTTCGTCAGTTTTAGAGCTAGAAAT
human_exon_crispr_v1_000688	NM_080875_ex18;NM_001170688_ex17;NM_001170687_ex18;NM_001170686_ex18:site_17	chr1:1564876-1564898	+	GTGCCTGGTGTGCTCCGAGCTGG	GGAAAGGACGAAACACCGTGCCTGGTGTGCTCCGAGCGTTTTAGAGCTAGAAAT
human_exon_crispr_v1_000689	NM_080875_ex19;NM_001170688_ex18;NM_001170687_ex19;NM_001170686_ex19;NM_001170689_ex17:site_4	chr1:1565053-1565075	-	GTTTCTTGCTGACGACCACCTGG	GGAAAGGACGAAACACCGTTTCTTGCTGACGACCACCGTTTTAGAGCTAGAAAT
human_exon_crispr_v1_000690	NM_080875_ex20T;NM_001170688_ex19T;NM_001170687_ex20T;NM_001170686_ex20T;NM_001170689_ex18T:site_6	chr1:1565736-1565758	+	GCAGAGCCGCTACCGGCAGATGG	GGAAAGGACGAAACACCGCAGAGCCGCTACCGGCAGAGTTTTAGAGCTAGAAAT
human_exon_crispr_v1_000691	NM_080875_ex20T;NM_001170688_ex19T;NM_001170687_ex20T;NM_001170686_ex20T;NM_001170689_ex18T:site_7	chr1:1565739-1565761	+	GAGCCGCTACCGGCAGATGGAGG	GGAAAGGACGAAACACCGAGCCGCTACCGGCAGATGGGTTTTAGAGCTAGAAAT
human_exon_crispr_v1_000692	NM_080875_ex20T;NM_001170688_ex19T;NM_001170687_ex20T;NM_001170686_ex20T;NM_001170689_ex18T:site_8	chr1:1565742-1565764	-	GTTCCTCCATCTGCCGGTAGCGG	GGAAAGGACGAAACACCGTTCCTCCATCTGCCGGTAGGTTTTAGAGCTAGAAAT
human_exon_crispr_v1_000693	NM_080875_ex20T;NM_001170688_ex19T;NM_001170687_ex20T;NM_001170686_ex20T;NM_001170689_ex18T:site_10	chr1:1565777-1565799	-	GATGTGGCTGTCGATGCAGATGG	GGAAAGGACGAAACACCGATGTGGCTGTCGATGCAGAGTTTTAGAGCTAGAAAT
human_exon_crispr_v1_000694	NM_080875_ex20T;NM_001170688_ex19T;NM_001170687_ex20T;NM_001170686_ex20T;NM_001170689_ex18T:site_19	chr1:1565874-1565896	-	GGATGCGGTCGCGGATGGGCTGG	GGAAAGGACGAAACACCGGATGCGGTCGCGGATGGGCGTTTTAGAGCTAGAAAT
human_exon_crispr_v1_000695	NM_080875_ex20T;NM_001170688_ex19T;NM_001170687_ex20T;NM_001170686_ex20T;NM_001170689_ex18T:site_20	chr1:1565879-1565901	-	GATCTGGATGCGGTCGCGGATGG	GGAAAGGACGAAACACCGATCTGGATGCGGTCGCGGAGTTTTAGAGCTAGAAAT
human_exon_crispr_v1_000696	NM_006983_ex1T:site_12	chr1:1567665-1567687	-	GAGGCACAGGGCGACCAGCGCGG	GGAAAGGACGAAACACCGAGGCACAGGGCGACCAGCGGTTTTAGAGCTAGAAAT
human_exon_crispr_v1_000697	NM_006983_ex1T:site_14	chr1:1567690-1567712	-	GGGCCAGCAGCACCAGCGCGGGG	GGAAAGGACGAAACACCGGGCCAGCAGCACCAGCGCGGTTTTAGAGCTAGAAAT
human_exon_crispr_v1_000698	NM_033492_ex17;NM_033489_ex18;NM_033488_ex18;NM_033487_ex15;NM_033486_ex17;NM_033493_ex17:site_3	chr1:1572112-1572134	-	GTCAGTGGGTTGCATCTTCGGGG	GGAAAGGACGAAACACCGTCAGTGGGTTGCATCTTCGGTTTTAGAGCTAGAAAT
human_exon_crispr_v1_000699	NM_033492_ex16;NM_033489_ex17;NM_033488_ex17;NM_033487_ex14;NM_033486_ex16;NM_033493_ex16:site_6	chr1:1572342-1572364	-	GGGTGACTTCGGGCTGGCGCGGG	GGAAAGGACGAAACACCGGGTGACTTCGGGCTGGCGCGTTTTAGAGCTAGAAAT
human_exon_crispr_v1_000700	NM_033492_ex13;NM_033489_ex14;NM_033488_ex14;NM_033487_ex11;NM_033486_ex13;NM_033493_ex13:site_4	chr1:1573175-1573197	-	GCTTCCCGATCACGTCGCTGAGG	GGAAAGGACGAAACACCGCTTCCCGATCACGTCGCTGGTTTTAGAGCTAGAAAT
human_exon_crispr_v1_000701	NM_033492_ex11;NM_033489_ex12;NM_033488_ex12;NM_033487_ex9;NM_033486_ex11;NM_033493_ex11:site_6	chr1:1575670-1575692	+	GCTTGAGCTCGATGGGCGACAGG	GGAAAGGACGAAACACCGCTTGAGCTCGATGGGCGACGTTTTAGAGCTAGAAAT
human_exon_crispr_v1_000702	NM_001110781_ex9T:site_13	chr1:1597351-1597373	-	GGCACAGCCCTGGTGACCGTTGG	GGAAAGGACGAAACACCGGCACAGCCCTGGTGACCGTGTTTTAGAGCTAGAAAT
human_exon_crispr_v1_000703	NM_024011_ex17;NM_033529_ex17:site_2	chr1:1635283-1635305	+	GATCGATTTCCGAATTCCCGGGG	GGAAAGGACGAAACACCGATCGATTTCCGAATTCCCGGTTTTAGAGCTAGAAAT
human_exon_crispr_v1_000704	NM_033492_ex5;NM_033489_ex6;NM_033488_ex6;NM_033486_ex5;NM_033493_ex5;NM_024011_ex5;NM_033529_ex5:site_6	chr1:1647834-1647856	-	GGATAAAGCTCGCCGGGAATGGG	GGAAAGGACGAAACACCGGATAAAGCTCGCCGGGAATGTTTTAGAGCTAGAAAT
human_exon_crispr_v1_000705	NM_182838_ex6T:site_4	chr1:1663923-1663945	+	GCGCCATGGACAAGGCGACTCGG	GGAAAGGACGAAACACCGCGCCATGGACAAGGCGACTGTTTTAGAGCTAGAAAT
human_exon_crispr_v1_000706	NM_182838_ex6T:site_5	chr1:1663926-1663948	-	GCACCGAGTCGCCTTGTCCATGG	GGAAAGGACGAAACACCGCACCGAGTCGCCTTGTCCAGTTTTAGAGCTAGAAAT
human_exon_crispr_v1_000707	NM_182838_ex6T:site_6	chr1:1663930-1663952	+	GGACAAGGCGACTCGGTGCAGGG	GGAAAGGACGAAACACCGGACAAGGCGACTCGGTGCAGTTTTAGAGCTAGAAAT
human_exon_crispr_v1_000708	NM_023018_ex12T;NM_001198993_ex12T;NM_001198994_ex14T;NM_001198995_ex10T:site_12	chr1:1684424-1684446	+	GCTCTCAAACCAGTCGCTCACGG	GGAAAGGACGAAACACCGCTCTCAAACCAGTCGCTCAGTTTTAGAGCTAGAAAT
human_exon_crispr_v1_000709	NM_023018_ex10;NM_001198993_ex10;NM_001198994_ex12;NM_001198995_ex8:site_6	chr1:1685513-1685535	-	GCTGTCCTTCCGGCCCATCGTGG	GGAAAGGACGAAACACCGCTGTCCTTCCGGCCCATCGGTTTTAGAGCTAGAAAT
human_exon_crispr_v1_000710	NM_023018_ex10;NM_001198993_ex10;NM_001198994_ex12;NM_001198995_ex8:site_14	chr1:1685556-1685578	+	GATCATGATGGCCGGCACGTTGG	GGAAAGGACGAAACACCGATCATGATGGCCGGCACGTGTTTTAGAGCTAGAAAT
human_exon_crispr_v1_000711	NM_023018_ex10;NM_001198993_ex10;NM_001198994_ex12;NM_001198995_ex8:site_18	chr1:1685606-1685628	-	GACGGGCAGCACGGCGTATGCGG	GGAAAGGACGAAACACCGACGGGCAGCACGGCGTATGGTTTTAGAGCTAGAAAT
human_exon_crispr_v1_000712	NM_023018_ex8;NM_001198993_ex8;NM_001198994_ex10;NM_001198995_ex6:site_8	chr1:1686030-1686052	-	GCTGGGTGAGAACGGCTCGCAGG	GGAAAGGACGAAACACCGCTGGGTGAGAACGGCTCGCGTTTTAGAGCTAGAAAT
human_exon_crispr_v1_000713	NM_023018_ex7;NM_001198993_ex7;NM_001198994_ex9;NM_001198995_ex5:site_9	chr1:1686894-1686916	-	GGGCAGCGTCCCTCCGGTCATGG	GGAAAGGACGAAACACCGGGCAGCGTCCCTCCGGTCAGTTTTAGAGCTAGAAAT
human_exon_crispr_v1_000714	NM_001198994_ex6;NM_023018_ex4;NM_001198993_ex4;NM_001198995_ex2:site_4	chr1:1688538-1688560	+	GGTCTCACGGGGCGGTGATGTGG	GGAAAGGACGAAACACCGGTCTCACGGGGCGGTGATGGTTTTAGAGCTAGAAAT
human_exon_crispr_v1_000715	NM_001198994_ex6;NM_023018_ex4;NM_001198993_ex4;NM_001198995_ex2:site_16	chr1:1688640-1688662	+	GCTCCTTGAACGGCTGCAGTAGG	GGAAAGGACGAAACACCGCTCCTTGAACGGCTGCAGTGTTTTAGAGCTAGAAAT
human_exon_crispr_v1_000716	NM_001198994_ex6;NM_023018_ex4;NM_001198993_ex4;NM_001198995_ex2:site_17	chr1:1688683-1688705	+	GATGACAAGGACGCTCTTTGGGG	GGAAAGGACGAAACACCGATGACAAGGACGCTCTTTGGTTTTAGAGCTAGAAAT
human_exon_crispr_v1_000717	NM_001198995_ex1T:site_3	chr1:1689843-1689865	-	GGTGCTGAGCTCATAGGGGATGG	GGAAAGGACGAAACACCGGTGCTGAGCTCATAGGGGAGTTTTAGAGCTAGAAAT
human_exon_crispr_v1_000718	NM_001198995_ex1T:site_10	chr1:1689941-1689963	-	GGCCGCGTGTTCGCCAAGCGTGG	GGAAAGGACGAAACACCGGCCGCGTGTTCGCCAAGCGGTTTTAGAGCTAGAAAT
human_exon_crispr_v1_000719	NM_001198994_ex5:site_7	chr1:1690606-1690628	+	GCGGCGTCGTACACCGGCCCAGG	GGAAAGGACGAAACACCGCGGCGTCGTACACCGGCCCGTTTTAGAGCTAGAAAT
human_exon_crispr_v1_000720	NM_001198994_ex4:site_6	chr1:1691211-1691233	+	GGGGACCACTGAGTACGCCCTGG	GGAAAGGACGAAACACCGGGGACCACTGAGTACGCCCGTTTTAGAGCTAGAAAT
human_exon_crispr_v1_000721	NM_023018_ex3;NM_001198993_ex3;NM_001198994_ex3:site_4	chr1:1693453-1693475	-	GGAGGACACGCTCTCTTCATGGG	GGAAAGGACGAAACACCGGAGGACACGCTCTCTTCATGTTTTAGAGCTAGAAAT
human_exon_crispr_v1_000722	NM_023018_ex2T;NM_001198993_ex2T;NM_001198994_ex2T:site_7	chr1:1696715-1696737	+	GACTTGGCCCGGCCCCGGATGGG	GGAAAGGACGAAACACCGACTTGGCCCGGCCCCGGATGTTTTAGAGCTAGAAAT
human_exon_crispr_v1_000723	NM_002074_ex11T:site_1	chr1:1718760-1718782	-	GATCTGGAACTAACGCCAGTAGG	GGAAAGGACGAAACACCGATCTGGAACTAACGCCAGTGTTTTAGAGCTAGAAAT
human_exon_crispr_v1_000724	NM_002074_ex11T:site_9	chr1:1718837-1718859	-	GACAACCGCGTCAGCTGCCTGGG	GGAAAGGACGAAACACCGACAACCGCGTCAGCTGCCTGTTTTAGAGCTAGAAAT
human_exon_crispr_v1_000725	NM_002074_ex10:site_2	chr1:1720495-1720517	-	GGATGCACTCAAAGCCGACCGGG	GGAAAGGACGAAACACCGGATGCACTCAAAGCCGACCGTTTTAGAGCTAGAAAT
human_exon_crispr_v1_000726	NM_002074_ex10:site_3	chr1:1720496-1720518	-	GGGATGCACTCAAAGCCGACCGG	GGAAAGGACGAAACACCGGGATGCACTCAAAGCCGACGTTTTAGAGCTAGAAAT
human_exon_crispr_v1_000727	NM_002074_ex10:site_9	chr1:1720655-1720677	-	GCTCAGACGACGCCACCTGCAGG	GGAAAGGACGAAACACCGCTCAGACGACGCCACCTGCGTTTTAGAGCTAGAAAT
human_exon_crispr_v1_000728	NM_002074_ex9:site_4	chr1:1721928-1721950	-	GACACCAGACTGTTCGTCTCTGG	GGAAAGGACGAAACACCGACACCAGACTGTTCGTCTCGTTTTAGAGCTAGAAAT
human_exon_crispr_v1_000729	NM_002074_ex9:site_6	chr1:1722010-1722032	+	GGCCGGTCTCGATGTCCCACAGG	GGAAAGGACGAAACACCGGCCGGTCTCGATGTCCCACGTTTTAGAGCTAGAAAT
human_exon_crispr_v1_000730	NM_002074_ex9:site_8	chr1:1722012-1722034	-	GCCCTGTGGGACATCGAGACCGG	GGAAAGGACGAAACACCGCCCTGTGGGACATCGAGACGTTTTAGAGCTAGAAAT
human_exon_crispr_v1_000731	NM_002074_ex6:site_4	chr1:1737941-1737963	+	GATAAGTTTACCATCCTGCGAGG	GGAAAGGACGAAACACCGATAAGTTTACCATCCTGCGGTTTTAGAGCTAGAAAT
human_exon_crispr_v1_000732	NM_002074_ex5:site_7	chr1:1747247-1747269	+	GTGTCCTCCTCGTGCGCATTTGG	GGAAAGGACGAAACACCGTGTCCTCCTCGTGCGCATTGTTTTAGAGCTAGAAAT
human_exon_crispr_v1_000733	NM_002074_ex5:site_8	chr1:1747251-1747273	-	GAATCCAAATGCGCACGAGGAGG	GGAAAGGACGAAACACCGAATCCAAATGCGCACGAGGGTTTTAGAGCTAGAAAT
human_exon_crispr_v1_000734	NM_002074_ex5:site_9	chr1:1747254-1747276	-	GAAGAATCCAAATGCGCACGAGG	GGAAAGGACGAAACACCGAAGAATCCAAATGCGCACGGTTTTAGAGCTAGAAAT
human_exon_crispr_v1_000735	NM_002074_ex3T:site_2	chr1:1756862-1756884	-	GCTTGACCAGTTACGGCAGGAGG	GGAAAGGACGAAACACCGCTTGACCAGTTACGGCAGGGTTTTAGAGCTAGAAAT
human_exon_crispr_v1_000736	NM_138705_ex2:site_5	chr1:1847164-1847186	-	GAGCAGCCTTACCATGTCGGTGG	GGAAAGGACGAAACACCGAGCAGCCTTACCATGTCGGGTTTTAGAGCTAGAAAT
human_exon_crispr_v1_000737	NM_138705_ex5:site_1	chr1:1848406-1848428	-	GTTCATTAGCACGTACCTACGGG	GGAAAGGACGAAACACCGTTCATTAGCACGTACCTACGTTTTAGAGCTAGAAAT
human_exon_crispr_v1_000738	NM_138705_ex5:site_2	chr1:1848412-1848434	+	GGTACGTGCTAATGAACGCAGGG	GGAAAGGACGAAACACCGGTACGTGCTAATGAACGCAGTTTTAGAGCTAGAAAT
human_exon_crispr_v1_000739	NM_138705_ex5:site_3	chr1:1848413-1848435	+	GTACGTGCTAATGAACGCAGGGG	GGAAAGGACGAAACACCGTACGTGCTAATGAACGCAGGTTTTAGAGCTAGAAAT
human_exon_crispr_v1_000740	NM_138705_ex5:site_4	chr1:1848434-1848456	+	GGAGCCCCTCAACGAGGTGGAGG	GGAAAGGACGAAACACCGGAGCCCCTCAACGAGGTGGGTTTTAGAGCTAGAAAT
human_exon_crispr_v1_000741	NM_178545_ex5T:site_13	chr1:1849472-1849494	+	GCTTCATCGTAGGAGGGTGGAGG	GGAAAGGACGAAACACCGCTTCATCGTAGGAGGGTGGGTTTTAGAGCTAGAAAT
human_exon_crispr_v1_000742	NM_178545_ex5T:site_15	chr1:1849488-1849510	+	GTGGAGGCTCCGGGGTGTACAGG	GGAAAGGACGAAACACCGTGGAGGCTCCGGGGTGTACGTTTTAGAGCTAGAAAT
human_exon_crispr_v1_000743	NM_178545_ex4:site_5	chr1:1849779-1849801	+	GGGCCTGTGCCTGCTTCCGGAGG	GGAAAGGACGAAACACCGGGCCTGTGCCTGCTTCCGGGTTTTAGAGCTAGAAAT
human_exon_crispr_v1_000744	NM_178545_ex4:site_6	chr1:1849788-1849810	-	GTTCTGCTGCCTCCGGAAGCAGG	GGAAAGGACGAAACACCGTTCTGCTGCCTCCGGAAGCGTTTTAGAGCTAGAAAT
human_exon_crispr_v1_000745	NM_178545_ex2:site_3	chr1:1850475-1850497	-	GACCCCTCGGACCAGTAAGTCGG	GGAAAGGACGAAACACCGACCCCTCGGACCAGTAAGTGTTTTAGAGCTAGAAAT
human_exon_crispr_v1_000746	NM_178545_ex2:site_7	chr1:1850513-1850535	+	GAAGCCCAGCGCCACCTGTGGGG	GGAAAGGACGAAACACCGAAGCCCAGCGCCACCTGTGGTTTTAGAGCTAGAAAT
human_exon_crispr_v1_000747	NM_178545_ex1T:site_3	chr1:1850611-1850633	-	GCCGCTGCCGCAGGTGGGTCGGG	GGAAAGGACGAAACACCGCCGCTGCCGCAGGTGGGTCGTTTTAGAGCTAGAAAT
human_exon_crispr_v1_000748	NM_001080484_ex16:site_1	chr1:1890546-1890568	-	GAAATGTTCGGTGAGTTCAAAGG	GGAAAGGACGAAACACCGAAATGTTCGGTGAGTTCAAGTTTTAGAGCTAGAAAT
human_exon_crispr_v1_000749	NM_001080484_ex14:site_3	chr1:1895235-1895257	+	GCAGTAGTTGATCGTGTAGGTGG	GGAAAGGACGAAACACCGCAGTAGTTGATCGTGTAGGGTTTTAGAGCTAGAAAT
human_exon_crispr_v1_000750	NM_001080484_ex13:site_6	chr1:1896367-1896389	-	GTGTGGGGGCGTGAGTTCCAAGG	GGAAAGGACGAAACACCGTGTGGGGGCGTGAGTTCCAGTTTTAGAGCTAGAAAT
human_exon_crispr_v1_000751	NM_001080484_ex13:site_14	chr1:1896425-1896447	-	GGACATCCTGGAGCGCACGGTGG	GGAAAGGACGAAACACCGGACATCCTGGAGCGCACGGGTTTTAGAGCTAGAAAT
human_exon_crispr_v1_000752	NM_001080484_ex13:site_16	chr1:1896450-1896472	+	GTCCATCTTTGTCCCGCCCACGG	GGAAAGGACGAAACACCGTCCATCTTTGTCCCGCCCAGTTTTAGAGCTAGAAAT
human_exon_crispr_v1_000753	NM_001080484_ex13:site_20	chr1:1896467-1896489	-	GGACGTGGACCGAAAGCCCGTGG	GGAAAGGACGAAACACCGGACGTGGACCGAAAGCCCGGTTTTAGAGCTAGAAAT
human_exon_crispr_v1_000754	NM_001080484_ex9:site_1	chr1:1903407-1903429	+	GCGGGGGCCTACCCGGTTCGCGG	GGAAAGGACGAAACACCGCGGGGGCCTACCCGGTTCGGTTTTAGAGCTAGAAAT
human_exon_crispr_v1_000755	NM_001080484_ex9:site_2	chr1:1903418-1903440	-	GGGCAGCATCTCCGCGAACCGGG	GGAAAGGACGAAACACCGGGCAGCATCTCCGCGAACCGTTTTAGAGCTAGAAAT
human_exon_crispr_v1_000756	NM_001080484_ex8:site_4	chr1:1904384-1904406	+	GGAGGCCTTCAGGAACCGCACGG	GGAAAGGACGAAACACCGGAGGCCTTCAGGAACCGCAGTTTTAGAGCTAGAAAT
human_exon_crispr_v1_000757	NM_001080484_ex8:site_5	chr1:1904389-1904411	-	GGTTGCCGTGCGGTTCCTGAAGG	GGAAAGGACGAAACACCGGTTGCCGTGCGGTTCCTGAGTTTTAGAGCTAGAAAT
human_exon_crispr_v1_000758	NM_001080484_ex7:site_1	chr1:1905448-1905470	-	GGATCAGGTAGGCGACACCCAGG	GGAAAGGACGAAACACCGGATCAGGTAGGCGACACCCGTTTTAGAGCTAGAAAT
human_exon_crispr_v1_000759	NM_001080484_ex7:site_13	chr1:1905604-1905626	-	GGCACATCGAGATCCAGGAGGGG	GGAAAGGACGAAACACCGGCACATCGAGATCCAGGAGGTTTTAGAGCTAGAAAT
human_exon_crispr_v1_000760	NM_001080484_ex5:site_1	chr1:1918371-1918393	-	GGAAGAGGCGGGCAACATGTAGG	GGAAAGGACGAAACACCGGAAGAGGCGGGCAACATGTGTTTTAGAGCTAGAAAT
human_exon_crispr_v1_000761	NM_001080484_ex5:site_4	chr1:1918392-1918414	-	GGCAGCCGAGATCGCCACAGAGG	GGAAAGGACGAAACACCGGCAGCCGAGATCGCCACAGGTTTTAGAGCTAGAAAT
human_exon_crispr_v1_000762	NM_001080484_ex3:site_1	chr1:1920309-1920331	-	GCAGGTAACTCGGAGGATCGGGG	GGAAAGGACGAAACACCGCAGGTAACTCGGAGGATCGGTTTTAGAGCTAGAAAT
human_exon_crispr_v1_000763	NM_001080484_ex3:site_2	chr1:1920316-1920338	-	GGACACAGCAGGTAACTCGGAGG	GGAAAGGACGAAACACCGGACACAGCAGGTAACTCGGGTTTTAGAGCTAGAAAT
human_exon_crispr_v1_000764	NM_000815_ex2:site_2	chr1:1956387-1956409	+	GAATGACATCGGCGACTACGTGG	GGAAAGGACGAAACACCGAATGACATCGGCGACTACGGTTTTAGAGCTAGAAAT
human_exon_crispr_v1_000765	NM_000815_ex2:site_8	chr1:1956467-1956489	-	GATGCCAGGCCGGAAGTTGCGGG	GGAAAGGACGAAACACCGATGCCAGGCCGGAAGTTGCGTTTTAGAGCTAGAAAT
human_exon_crispr_v1_000766	NM_000815_ex4:site_8	chr1:1957034-1957056	+	GGGTCTGGACAGCCGCTTCGTGG	GGAAAGGACGAAACACCGGGTCTGGACAGCCGCTTCGGTTTTAGAGCTAGAAAT
human_exon_crispr_v1_000767	NM_000815_ex4:site_12	chr1:1957072-1957094	-	GGCGTTCACGATGAAGGTGTCGG	GGAAAGGACGAAACACCGGCGTTCACGATGAAGGTGTGTTTTAGAGCTAGAAAT
human_exon_crispr_v1_000768	NM_000815_ex4:site_14	chr1:1957100-1957122	+	GGCCTGGTTCCACGACGTGACGG	GGAAAGGACGAAACACCGGCCTGGTTCCACGACGTGAGTTTTAGAGCTAGAAAT
human_exon_crispr_v1_000769	NM_000815_ex4:site_15	chr1:1957150-1957172	-	GCTGTACAGGATCACGCCGTCGG	GGAAAGGACGAAACACCGCTGTACAGGATCACGCCGTGTTTTAGAGCTAGAAAT
human_exon_crispr_v1_000770	NM_000815_ex6:site_1	chr1:1959610-1959632	+	GGACATCGTCTACTACTGGTCGG	GGAAAGGACGAAACACCGGACATCGTCTACTACTGGTGTTTTAGAGCTAGAAAT
human_exon_crispr_v1_000771	NM_000815_ex6:site_4	chr1:1959684-1959706	-	GGTGAAGCGGTAGCTGGTGATGG	GGAAAGGACGAAACACCGGTGAAGCGGTAGCTGGTGAGTTTTAGAGCTAGAAAT
human_exon_crispr_v1_000772	NM_000815_ex7:site_4	chr1:1960571-1960593	+	GCCTGCACTTCCACCTGCGGAGG	GGAAAGGACGAAACACCGCCTGCACTTCCACCTGCGGGTTTTAGAGCTAGAAAT
human_exon_crispr_v1_000773	NM_000815_ex8:site_3	chr1:1961003-1961025	+	GCTGACGATGACCACGCTCATGG	GGAAAGGACGAAACACCGCTGACGATGACCACGCTCAGTTTTAGAGCTAGAAAT
human_exon_crispr_v1_000774	NM_000815_ex9T:site_2	chr1:1961465-1961487	-	GGCCAGCTCCTGCGTGACGCCGG	GGAAAGGACGAAACACCGGCCAGCTCCTGCGTGACGCGTTTTAGAGCTAGAAAT
human_exon_crispr_v1_000775	NM_000815_ex9T:site_3	chr1:1961486-1961508	-	GCGGCGCTGCCGGCGGGAGATGG	GGAAAGGACGAAACACCGCGGCGCTGCCGGCGGGAGAGTTTTAGAGCTAGAAAT
human_exon_crispr_v1_000776	NM_000815_ex9T:site_20	chr1:1961624-1961646	-	GTCAATGGTGTCTGCGTCGATGG	GGAAAGGACGAAACACCGTCAATGGTGTCTGCGTCGAGTTTTAGAGCTAGAAAT
human_exon_crispr_v1_000777	NM_002744_ex1T:site_7	chr1:1982115-1982137	+	GTCCGCCTCAAGGCGCATTACGG	GGAAAGGACGAAACACCGTCCGCCTCAAGGCGCATTAGTTTTAGAGCTAGAAAT
human_exon_crispr_v1_000778	NM_002744_ex1T:site_8	chr1:1982119-1982141	+	GCCTCAAGGCGCATTACGGGGGG	GGAAAGGACGAAACACCGCCTCAAGGCGCATTACGGGGTTTTAGAGCTAGAAAT
human_exon_crispr_v1_000779	NM_002744_ex2:site_5	chr1:1986901-1986923	+	GGACGCCGCCACGACCTTCGAGG	GGAAAGGACGAAACACCGGACGCCGCCACGACCTTCGGTTTTAGAGCTAGAAAT
human_exon_crispr_v1_000780	NM_002744_ex2:site_6	chr1:1986906-1986928	-	GAGCTCCTCGAAGGTCGTGGCGG	GGAAAGGACGAAACACCGAGCTCCTCGAAGGTCGTGGGTTTTAGAGCTAGAAAT
human_exon_crispr_v1_000781	NM_001242874_ex1T:site_1	chr1:2005685-2005707	+	GGAGGGACATGCTCACCCCGAGG	GGAAAGGACGAAACACCGGAGGGACATGCTCACCCCGGTTTTAGAGCTAGAAAT
human_exon_crispr_v1_000782	NM_001242874_ex1T:site_3	chr1:2005701-2005723	-	GCCACACACCATCCGTCCTCGGG	GGAAAGGACGAAACACCGCCACACACCATCCGTCCTCGTTTTAGAGCTAGAAAT
human_exon_crispr_v1_000783	NM_001242874_ex1T:site_4	chr1:2005702-2005724	-	GGCCACACACCATCCGTCCTCGG	GGAAAGGACGAAACACCGGCCACACACCATCCGTCCTGTTTTAGAGCTAGAAAT
human_exon_crispr_v1_000784	NM_002744_ex6;NM_001242874_ex3;NM_001033582_ex3T;NM_001033581_ex3T:site_2	chr1:2075642-2075664	-	GACCGCAGTACGCTCTCTGCAGG	GGAAAGGACGAAACACCGACCGCAGTACGCTCTCTGCGTTTTAGAGCTAGAAAT
human_exon_crispr_v1_000785	NM_002744_ex9;NM_001242874_ex6;NM_001033582_ex6;NM_001033581_ex6:site_1	chr1:2082224-2082246	-	GATAACTGGCTTAAGGTCCTAGG	GGAAAGGACGAAACACCGATAACTGGCTTAAGGTCCTGTTTTAGAGCTAGAAAT
human_exon_crispr_v1_000786	NM_002744_ex9;NM_001242874_ex6;NM_001033582_ex6;NM_001033581_ex6:site_2	chr1:2082229-2082251	+	GACCTTAAGCCAGTTATCGATGG	GGAAAGGACGAAACACCGACCTTAAGCCAGTTATCGAGTTTTAGAGCTAGAAAT
human_exon_crispr_v1_000787	NM_002744_ex10;NM_001242874_ex7;NM_001033582_ex7;NM_001033581_ex7:site_2	chr1:2087488-2087510	-	GAGTGTAATCCGACCAGGAAGGG	GGAAAGGACGAAACACCGAGTGTAATCCGACCAGGAAGTTTTAGAGCTAGAAAT
human_exon_crispr_v1_000788	NM_002744_ex10;NM_001242874_ex7;NM_001033582_ex7;NM_001033581_ex7:site_3	chr1:2087489-2087511	-	GGAGTGTAATCCGACCAGGAAGG	GGAAAGGACGAAACACCGGAGTGTAATCCGACCAGGAGTTTTAGAGCTAGAAAT
human_exon_crispr_v1_000789	NM_002744_ex11;NM_001242874_ex8;NM_001033582_ex8;NM_001033581_ex8:site_2	chr1:2100967-2100989	+	GTCATTGAGTACGTCAACGGCGG	GGAAAGGACGAAACACCGTCATTGAGTACGTCAACGGGTTTTAGAGCTAGAAAT
human_exon_crispr_v1_000790	NM_002744_ex14;NM_001242874_ex11;NM_001033582_ex11;NM_001033581_ex11:site_2	chr1:2105396-2105418	-	GTCGGTGATGATGTCGAACGGGG	GGAAAGGACGAAACACCGTCGGTGATGATGTCGAACGGTTTTAGAGCTAGAAAT
human_exon_crispr_v1_000791	NM_002744_ex15;NM_001242874_ex12;NM_001033582_ex12;NM_001033581_ex12:site_4	chr1:2106220-2106242	-	GGCTTTGACGGACAGGAACCGGG	GGAAAGGACGAAACACCGGCTTTGACGGACAGGAACCGTTTTAGAGCTAGAAAT
human_exon_crispr_v1_000792	NM_002744_ex17;NM_001242874_ex14;NM_001033582_ex14;NM_001033581_ex14:site_2	chr1:2116060-2116082	+	GATCACAGACGACTACGGTCTGG	GGAAAGGACGAAACACCGATCACAGACGACTACGGTCGTTTTAGAGCTAGAAAT
human_exon_crispr_v1_000793	NM_002744_ex17;NM_001242874_ex14;NM_001033582_ex14;NM_001033581_ex14:site_3	chr1:2116104-2116126	-	GGTCAGCTGCACGGGCTCGCTGG	GGAAAGGACGAAACACCGGTCAGCTGCACGGGCTCGCGTTTTAGAGCTAGAAAT
human_exon_crispr_v1_000794	NM_002744_ex17;NM_001242874_ex14;NM_001033582_ex14;NM_001033581_ex14:site_4	chr1:2116126-2116148	-	GTGGGACTCACTCATCGTCTGGG	GGAAAGGACGAAACACCGTGGGACTCACTCATCGTCTGTTTTAGAGCTAGAAAT
human_exon_crispr_v1_000795	NM_001146310_ex8T;NM_001256945_ex3T:site_5	chr1:2116883-2116905	+	GACGCAACCCACACGTAGGGGGG	GGAAAGGACGAAACACCGACGCAACCCACACGTAGGGGTTTTAGAGCTAGAAAT
human_exon_crispr_v1_000796	NM_182533_ex3;NM_001256946_ex3;NM_001256947_ex2;NM_001146310_ex7;NM_001256945_ex2:site_4	chr1:2125077-2125099	-	GCCAGAAGGAGTTCGCCCCCAGG	GGAAAGGACGAAACACCGCCAGAAGGAGTTCGCCCCCGTTTTAGAGCTAGAAAT
human_exon_crispr_v1_000797	NM_182533_ex3;NM_001256946_ex3;NM_001256947_ex2;NM_001146310_ex7;NM_001256945_ex2:site_23	chr1:2125200-2125222	-	GGCACCTGGAATCCCCCGCCAGG	GGAAAGGACGAAACACCGGCACCTGGAATCCCCCGCCGTTTTAGAGCTAGAAAT
human_exon_crispr_v1_000798	NM_182533_ex3;NM_001256946_ex3;NM_001256947_ex2;NM_001146310_ex7;NM_001256945_ex2:site_26	chr1:2125238-2125260	+	GCAGCCGGTAGGAACGGCCCGGG	GGAAAGGACGAAACACCGCAGCCGGTAGGAACGGCCCGTTTTAGAGCTAGAAAT
human_exon_crispr_v1_000799	NM_182533_ex3;NM_001256946_ex3;NM_001256947_ex2;NM_001146310_ex7;NM_001256945_ex2:site_28	chr1:2125260-2125282	+	GCCCCACAGGTCCGGCGGAAAGG	GGAAAGGACGAAACACCGCCCCACAGGTCCGGCGGAAGTTTTAGAGCTAGAAAT
human_exon_crispr_v1_000800	NM_182533_ex1T;NM_001256946_ex1T;NM_001256947_ex1T;NM_001256945_ex1T:site_6	chr1:2126144-2126166	-	GGCTGGGGTTGAGCCGCCGGAGG	GGAAAGGACGAAACACCGGCTGGGGTTGAGCCGCCGGGTTTTAGAGCTAGAAAT
human_exon_crispr_v1_000801	NM_182533_ex1T;NM_001256946_ex1T;NM_001256947_ex1T;NM_001256945_ex1T:site_11	chr1:2126181-2126203	+	GCCTCCATCCAAGCCCGCGCCGG	GGAAAGGACGAAACACCGCCTCCATCCAAGCCCGCGCGTTTTAGAGCTAGAAAT
human_exon_crispr_v1_000802	NM_003036_ex1T:site_1	chr1:2160187-2160209	+	GGGGGAGCCGGAGCGCACCATGG	GGAAAGGACGAAACACCGGGGGAGCCGGAGCGCACCAGTTTTAGAGCTAGAAAT
human_exon_crispr_v1_000803	NM_003036_ex1T:site_2	chr1:2160190-2160212	+	GGAGCCGGAGCGCACCATGGAGG	GGAAAGGACGAAACACCGGAGCCGGAGCGCACCATGGGTTTTAGAGCTAGAAAT
human_exon_crispr_v1_000804	NM_003036_ex1T:site_14	chr1:2160310-2160332	+	GGCCGCTTTCTCGGCGCGCTGGG	GGAAAGGACGAAACACCGGCCGCTTTCTCGGCGCGCTGTTTTAGAGCTAGAAAT
human_exon_crispr_v1_000805	NM_003036_ex1T:site_24	chr1:2160408-2160430	-	GTGCAGCACGGGCGGCGGCTCGG	GGAAAGGACGAAACACCGTGCAGCACGGGCGGCGGCTGTTTTAGAGCTAGAAAT
human_exon_crispr_v1_000806	NM_003036_ex1T:site_51	chr1:2160872-2160894	+	GAGTGCTTCGGCAAGTGTAAGGG	GGAAAGGACGAAACACCGAGTGCTTCGGCAAGTGTAAGTTTTAGAGCTAGAAAT
human_exon_crispr_v1_000807	NM_003036_ex1T:site_56	chr1:2160964-2160986	+	GTACCCGCCGCACAAGTTCGTGG	GGAAAGGACGAAACACCGTACCCGCCGCACAAGTTCGGTTTTAGAGCTAGAAAT
human_exon_crispr_v1_000808	NM_003036_ex1T:site_57	chr1:2160967-2160989	-	GCACCACGAACTTGTGCGGCGGG	GGAAAGGACGAAACACCGCACCACGAACTTGTGCGGCGTTTTAGAGCTAGAAAT
human_exon_crispr_v1_000809	NM_003036_ex1T:site_59	chr1:2160979-2161001	+	GTTCGTGGTGCACTCGCACAAGG	GGAAAGGACGAAACACCGTTCGTGGTGCACTCGCACAGTTTTAGAGCTAGAAAT
human_exon_crispr_v1_000810	NM_003036_ex1T:site_60	chr1:2160985-2161007	+	GGTGCACTCGCACAAGGCCCTGG	GGAAAGGACGAAACACCGGTGCACTCGCACAAGGCCCGTTTTAGAGCTAGAAAT
human_exon_crispr_v1_000811	NM_003036_ex1T:site_64	chr1:2161026-2161048	+	GGGGCTTCGACTCGGCCAACTGG	GGAAAGGACGAAACACCGGGGCTTCGACTCGGCCAACGTTTTAGAGCTAGAAAT
human_exon_crispr_v1_000812	NM_003036_ex2:site_1	chr1:2234400-2234422	-	GGAGACCTGCGATCAATGAAAGG	GGAAAGGACGAAACACCGGAGACCTGCGATCAATGAAGTTTTAGAGCTAGAAAT
human_exon_crispr_v1_000813	NM_003036_ex2:site_7	chr1:2234473-2234495	+	GTCCCCCGCGCCTTCCGAAAAGG	GGAAAGGACGAAACACCGTCCCCCGCGCCTTCCGAAAGTTTTAGAGCTAGAAAT
human_exon_crispr_v1_000814	NM_003036_ex3:site_3	chr1:2234752-2234774	+	GCCTCTCTGCTTTCCGACCCTGG	GGAAAGGACGAAACACCGCCTCTCTGCTTTCCGACCCGTTTTAGAGCTAGAAAT
human_exon_crispr_v1_000815	NM_003036_ex4:site_6	chr1:2235308-2235330	-	GAGGGCCACGTTGGGCGCCACGG	GGAAAGGACGAAACACCGAGGGCCACGTTGGGCGCCAGTTTTAGAGCTAGAAAT
human_exon_crispr_v1_000816	NM_003036_ex4:site_17	chr1:2235400-2235422	-	GGCTGGGTGCAAGTGGCGAGAGG	GGAAAGGACGAAACACCGGCTGGGTGCAAGTGGCGAGGTTTTAGAGCTAGAAAT
human_exon_crispr_v1_000817	NM_003036_ex5:site_7	chr1:2235777-2235799	-	GCCCAGGTCCTTGGCGGAGCTGG	GGAAAGGACGAAACACCGCCCAGGTCCTTGGCGGAGCGTTTTAGAGCTAGAAAT
human_exon_crispr_v1_000818	NM_003036_ex5:site_9	chr1:2235801-2235823	-	GGGCAGGGCACGCGCACCCGGGG	GGAAAGGACGAAACACCGGGCAGGGCACGCGCACCCGGTTTTAGAGCTAGAAAT
human_exon_crispr_v1_000819	NM_003036_ex5:site_12	chr1:2235821-2235843	-	GCAGCATCAGGGACGGCCGAGGG	GGAAAGGACGAAACACCGCAGCATCAGGGACGGCCGAGTTTTAGAGCTAGAAAT
human_exon_crispr_v1_000820	NM_003036_ex5:site_14	chr1:2235847-2235869	-	GCCCACTGGGGGCGTCGGCAGGG	GGAAAGGACGAAACACCGCCCACTGGGGGCGTCGGCAGTTTTAGAGCTAGAAAT
human_exon_crispr_v1_000821	NM_003036_ex5:site_23	chr1:2235955-2235977	+	GGTCAAGATGCGCGTGAAGCAGG	GGAAAGGACGAAACACCGGTCAAGATGCGCGTGAAGCGTTTTAGAGCTAGAAAT
human_exon_crispr_v1_000822	NM_003036_ex6:site_4	chr1:2237458-2237480	+	GGAGCTGGAGTTCCTACGCGTGG	GGAAAGGACGAAACACCGGAGCTGGAGTTCCTACGCGGTTTTAGAGCTAGAAAT
human_exon_crispr_v1_000823	NM_003036_ex6:site_5	chr1:2237467-2237489	+	GTTCCTACGCGTGGCCAAGAAGG	GGAAAGGACGAAACACCGTTCCTACGCGTGGCCAAGAGTTTTAGAGCTAGAAAT
human_exon_crispr_v1_000824	NM_003036_ex6:site_9	chr1:2237512-2237534	+	GGCCAAGCGTAACCTGCGGAAGG	GGAAAGGACGAAACACCGGCCAAGCGTAACCTGCGGAGTTTTAGAGCTAGAAAT
human_exon_crispr_v1_000825	NM_003036_ex6:site_16	chr1:2237626-2237648	+	GCAGGCCCGGGTGTGCGACAAGG	GGAAAGGACGAAACACCGCAGGCCCGGGTGTGCGACAGTTTTAGAGCTAGAAAT
human_exon_crispr_v1_000826	NM_003036_ex6:site_17	chr1:2237631-2237653	-	GCAGCCCTTGTCGCACACCCGGG	GGAAAGGACGAAACACCGCAGCCCTTGTCGCACACCCGTTTTAGAGCTAGAAAT
human_exon_crispr_v1_000827	NM_003036_ex6:site_18	chr1:2237635-2237657	+	GGTGTGCGACAAGGGCTGCGAGG	GGAAAGGACGAAACACCGGTGTGCGACAAGGGCTGCGGTTTTAGAGCTAGAAAT
human_exon_crispr_v1_000828	NM_003036_ex6:site_20	chr1:2237665-2237687	-	GGGCCGAGTACTTGGCGCGCAGG	GGAAAGGACGAAACACCGGGCCGAGTACTTGGCGCGCGTTTTAGAGCTAGAAAT
human_exon_crispr_v1_000829	NM_024848_ex14T:site_2	chr1:2252817-2252839	+	GGGCCTCACCGAGGCGCTGGCGG	GGAAAGGACGAAACACCGGGCCTCACCGAGGCGCTGGGTTTTAGAGCTAGAAAT
human_exon_crispr_v1_000830	NM_024848_ex14T:site_12	chr1:2252970-2252992	-	GTGACCACCCCGCCGTTCCTGGG	GGAAAGGACGAAACACCGTGACCACCCCGCCGTTCCTGTTTTAGAGCTAGAAAT
human_exon_crispr_v1_000831	NM_024848_ex9:site_1	chr1:2290013-2290035	+	GGTGTCACACGTACTCACAATGG	GGAAAGGACGAAACACCGGTGTCACACGTACTCACAAGTTTTAGAGCTAGAAAT
human_exon_crispr_v1_000832	NM_024848_ex9:site_2	chr1:2290014-2290036	+	GTGTCACACGTACTCACAATGGG	GGAAAGGACGAAACACCGTGTCACACGTACTCACAATGTTTTAGAGCTAGAAAT
human_exon_crispr_v1_000833	NM_024848_ex8:site_10	chr1:2304003-2304025	-	GCTACGAGGATCGTGATCTTGGG	GGAAAGGACGAAACACCGCTACGAGGATCGTGATCTTGTTTTAGAGCTAGAAAT
human_exon_crispr_v1_000834	NM_024848_ex7:site_3	chr1:2305925-2305947	-	GCTCAGGGGTCACCTATTATGGG	GGAAAGGACGAAACACCGCTCAGGGGTCACCTATTATGTTTTAGAGCTAGAAAT
human_exon_crispr_v1_000835	NM_024848_ex6:site_4	chr1:2316430-2316452	-	GGGGTGCTGCGCTGCGCCGACGG	GGAAAGGACGAAACACCGGGGTGCTGCGCTGCGCCGAGTTTTAGAGCTAGAAAT
human_exon_crispr_v1_000836	NM_024848_ex6:site_8	chr1:2316470-2316492	-	GTACGACGGCGACTGGGTCCGGG	GGAAAGGACGAAACACCGTACGACGGCGACTGGGTCCGTTTTAGAGCTAGAAAT
human_exon_crispr_v1_000837	NM_024848_ex6:site_9	chr1:2316477-2316499	-	GTGACAAGTACGACGGCGACTGG	GGAAAGGACGAAACACCGTGACAAGTACGACGGCGACGTTTTAGAGCTAGAAAT
human_exon_crispr_v1_000838	NM_024848_ex6:site_10	chr1:2316486-2316508	+	GTCGTACTTGTCACCGTTCCTGG	GGAAAGGACGAAACACCGTCGTACTTGTCACCGTTCCGTTTTAGAGCTAGAAAT
human_exon_crispr_v1_000839	NM_024848_ex4:site_1	chr1:2318857-2318879	-	GTCTCCCACGGCATGCGGGAAGG	GGAAAGGACGAAACACCGTCTCCCACGGCATGCGGGAGTTTTAGAGCTAGAAAT
human_exon_crispr_v1_000840	NM_024848_ex3:site_3	chr1:2319708-2319730	-	GTTTGTGGACGGAGAGATCACGG	GGAAAGGACGAAACACCGTTTGTGGACGGAGAGATCAGTTTTAGAGCTAGAAAT
human_exon_crispr_v1_000841	NM_024848_ex1T:site_1	chr1:2322882-2322904	+	GCCCGCAGTCGTTACCGTTCCGG	GGAAAGGACGAAACACCGCCCGCAGTCGTTACCGTTCGTTTTAGAGCTAGAAAT
human_exon_crispr_v1_000842	NM_024848_ex1T:site_2	chr1:2322913-2322935	-	GGCCGCGTCGGGACCCGCCTAGG	GGAAAGGACGAAACACCGGCCGCGTCGGGACCCGCCTGTTTTAGAGCTAGAAAT
human_exon_crispr_v1_000843	NM_024848_ex1T:site_4	chr1:2322924-2322946	-	GAGCTCCCGCGGGCCGCGTCGGG	GGAAAGGACGAAACACCGAGCTCCCGCGGGCCGCGTCGTTTTAGAGCTAGAAAT
human_exon_crispr_v1_000844	NM_007033_ex2T:site_1	chr1:2327246-2327268	+	GTGTGGGAGAATCCGTCCATGGG	GGAAAGGACGAAACACCGTGTGGGAGAATCCGTCCATGTTTTAGAGCTAGAAAT
human_exon_crispr_v1_000845	NM_007033_ex3:site_1	chr1:2328565-2328587	-	GGGTGTGGACTTGTCTAGCCAGG	GGAAAGGACGAAACACCGGGTGTGGACTTGTCTAGCCGTTTTAGAGCTAGAAAT
human_exon_crispr_v1_000846	NM_007033_ex3:site_2	chr1:2328586-2328608	-	GACCCATCGCACAGCCGTGTAGG	GGAAAGGACGAAACACCGACCCATCGCACAGCCGTGTGTTTTAGAGCTAGAAAT
human_exon_crispr_v1_000847	NM_007033_ex5:site_1	chr1:2332288-2332310	-	GCGAAGGACCGTCATCTGTAAGG	GGAAAGGACGAAACACCGCGAAGGACCGTCATCTGTAGTTTTAGAGCTAGAAAT
human_exon_crispr_v1_000848	NM_007033_ex5:site_4	chr1:2332317-2332339	-	GCGGAATTCCTCGTTCTGTTTGG	GGAAAGGACGAAACACCGCGGAATTCCTCGTTCTGTTGTTTTAGAGCTAGAAAT
human_exon_crispr_v1_000849	NM_007033_ex7T:site_1	chr1:2334490-2334512	+	GGTACATCCCGTTCACACATGGG	GGAAAGGACGAAACACCGGTACATCCCGTTCACACATGTTTTAGAGCTAGAAAT
human_exon_crispr_v1_000850	NM_002617_ex4;NM_153818_ex4:site_3	chr1:2338151-2338173	+	GCACGCACCTGCGGTGAGACAGG	GGAAAGGACGAAACACCGCACGCACCTGCGGTGAGACGTTTTAGAGCTAGAAAT
human_exon_crispr_v1_000851	NM_002617_ex4;NM_153818_ex4:site_7	chr1:2338215-2338237	-	GGCTGCAGCTGTACGGTTTCAGG	GGAAAGGACGAAACACCGGCTGCAGCTGTACGGTTTCGTTTTAGAGCTAGAAAT
human_exon_crispr_v1_000852	NM_002617_ex4;NM_153818_ex4:site_12	chr1:2338299-2338321	-	GCCTGCCCGGAGAGGACCTGAGG	GGAAAGGACGAAACACCGCCTGCCCGGAGAGGACCTGGTTTTAGAGCTAGAAAT
human_exon_crispr_v1_000853	NM_002617_ex3;NM_153818_ex3:site_1	chr1:2339879-2339901	-	GGATCACGTACGTAAGTAGCAGG	GGAAAGGACGAAACACCGGATCACGTACGTAAGTAGCGTTTTAGAGCTAGAAAT
human_exon_crispr_v1_000854	NM_002617_ex3;NM_153818_ex3:site_17	chr1:2340105-2340127	-	GACAGTGGGCGACCCTTGCAGGG	GGAAAGGACGAAACACCGACAGTGGGCGACCCTTGCAGTTTTAGAGCTAGAAAT
human_exon_crispr_v1_000855	NM_002617_ex3;NM_153818_ex3:site_18	chr1:2340109-2340131	+	GCAAGGGTCGCCCACTGTCGGGG	GGAAAGGACGAAACACCGCAAGGGTCGCCCACTGTCGGTTTTAGAGCTAGAAAT
human_exon_crispr_v1_000856	NM_002617_ex3;NM_153818_ex3:site_27	chr1:2340228-2340250	+	GAGGGCACATGTATCCGCGATGG	GGAAAGGACGAAACACCGAGGGCACATGTATCCGCGAGTTTTAGAGCTAGAAAT
human_exon_crispr_v1_000857	NM_002617_ex3;NM_153818_ex3:site_28	chr1:2340238-2340260	+	GTATCCGCGATGGGTCCACCTGG	GGAAAGGACGAAACACCGTATCCGCGATGGGTCCACCGTTTTAGAGCTAGAAAT
human_exon_crispr_v1_000858	NM_002617_ex2;NM_153818_ex2:site_6	chr1:2341876-2341898	+	GCCACTTCCTCGCACCTGAGAGG	GGAAAGGACGAAACACCGCCACTTCCTCGCACCTGAGGTTTTAGAGCTAGAAAT
human_exon_crispr_v1_000859	NM_002617_ex1T;NM_153818_ex1T:site_6	chr1:2343890-2343912	-	GGTGATCCGCGCGGCGCAGAAGG	GGAAAGGACGAAACACCGGTGATCCGCGCGGCGCAGAGTTTTAGAGCTAGAAAT
human_exon_crispr_v1_000860	NM_002617_ex1T;NM_153818_ex1T:site_15	chr1:2343934-2343956	+	GGGGCCATGGCCGCGGGTTCGGG	GGAAAGGACGAAACACCGGGGCCATGGCCGCGGGTTCGTTTTAGAGCTAGAAAT
human_exon_crispr_v1_000861	NM_014638_ex2:site_2	chr1:2409911-2409933	-	GCACCCATGCACCGCTCCACTGG	GGAAAGGACGAAACACCGCACCCATGCACCGCTCCACGTTTTAGAGCTAGAAAT
human_exon_crispr_v1_000862	NM_014638_ex2:site_10	chr1:2410033-2410055	+	GCCCTCACGCAAGAACGAGAAGG	GGAAAGGACGAAACACCGCCCTCACGCAAGAACGAGAGTTTTAGAGCTAGAAAT
human_exon_crispr_v1_000863	NM_014638_ex2:site_11	chr1:2410034-2410056	-	GCCTTCTCGTTCTTGCGTGAGGG	GGAAAGGACGAAACACCGCCTTCTCGTTCTTGCGTGAGTTTTAGAGCTAGAAAT
human_exon_crispr_v1_000864	NM_014638_ex2:site_12	chr1:2410035-2410057	-	GGCCTTCTCGTTCTTGCGTGAGG	GGAAAGGACGAAACACCGGCCTTCTCGTTCTTGCGTGGTTTTAGAGCTAGAAAT
human_exon_crispr_v1_000865	NM_014638_ex3:site_5	chr1:2411198-2411220	+	GAGTGAGGGGCGGCAGTCGGAGG	GGAAAGGACGAAACACCGAGTGAGGGGCGGCAGTCGGGTTTTAGAGCTAGAAAT
human_exon_crispr_v1_000866	NM_014638_ex3:site_16	chr1:2411365-2411387	-	GCTGTCCTCGTCGCTGATGCCGG	GGAAAGGACGAAACACCGCTGTCCTCGTCGCTGATGCGTTTTAGAGCTAGAAAT
human_exon_crispr_v1_000867	NM_014638_ex3:site_17	chr1:2411390-2411412	+	GGCTCGCCGCCAGCGCACCAGGG	GGAAAGGACGAAACACCGGCTCGCCGCCAGCGCACCAGTTTTAGAGCTAGAAAT
human_exon_crispr_v1_000868	NM_014638_ex4:site_1	chr1:2411604-2411626	-	GCCACTTTGGTGCCGAGTTAGGG	GGAAAGGACGAAACACCGCCACTTTGGTGCCGAGTTAGTTTTAGAGCTAGAAAT
human_exon_crispr_v1_000869	NM_014638_ex4:site_2	chr1:2411625-2411647	+	GCTGAAGCAGACGTTTGACGAGG	GGAAAGGACGAAACACCGCTGAAGCAGACGTTTGACGGTTTTAGAGCTAGAAAT
human_exon_crispr_v1_000870	NM_014638_ex4:site_4	chr1:2411648-2411670	-	GCTGCCATCCCCGTTCTTGTCGG	GGAAAGGACGAAACACCGCTGCCATCCCCGTTCTTGTGTTTTAGAGCTAGAAAT
human_exon_crispr_v1_000871	NM_014638_ex4:site_6	chr1:2411670-2411692	-	GCAGGACCTCGCCAATGCTCAGG	GGAAAGGACGAAACACCGCAGGACCTCGCCAATGCTCGTTTTAGAGCTAGAAAT
human_exon_crispr_v1_000872	NM_014638_ex5:site_3	chr1:2415899-2415921	+	GATGACCACCAAGGGACGCTGGG	GGAAAGGACGAAACACCGATGACCACCAAGGGACGCTGTTTTAGAGCTAGAAAT
human_exon_crispr_v1_000873	NM_014638_ex6:site_1	chr1:2418341-2418363	-	GAGGGTCACACCCGCCATCTAGG	GGAAAGGACGAAACACCGAGGGTCACACCCGCCATCTGTTTTAGAGCTAGAAAT
human_exon_crispr_v1_000874	NM_014638_ex9:site_1	chr1:2420663-2420685	-	GACACTGCAGTGGTTTTCGATGG	GGAAAGGACGAAACACCGACACTGCAGTGGTTTTCGAGTTTTAGAGCTAGAAAT
human_exon_crispr_v1_000875	NM_014638_ex10:site_6	chr1:2421211-2421233	-	GCATCCTCGCTGATGTTGGCTGG	GGAAAGGACGAAACACCGCATCCTCGCTGATGTTGGCGTTTTAGAGCTAGAAAT
human_exon_crispr_v1_000876	NM_014638_ex11:site_1	chr1:2422638-2422660	-	GTTTTCTACACGCTTTCGATTGG	GGAAAGGACGAAACACCGTTTTCTACACGCTTTCGATGTTTTAGAGCTAGAAAT
human_exon_crispr_v1_000877	NM_014638_ex11:site_3	chr1:2422684-2422706	-	GAATCTTCGACTCTTTGATGAGG	GGAAAGGACGAAACACCGAATCTTCGACTCTTTGATGGTTTTAGAGCTAGAAAT
human_exon_crispr_v1_000878	NM_014638_ex11:site_4	chr1:2422696-2422718	+	GTCGAAGATTCGGGACTGTGAGG	GGAAAGGACGAAACACCGTCGAAGATTCGGGACTGTGGTTTTAGAGCTAGAAAT
human_exon_crispr_v1_000879	NM_014638_ex12:site_9	chr1:2426366-2426388	+	GGGAAGCTTCTCCAGGCGCAAGG	GGAAAGGACGAAACACCGGGAAGCTTCTCCAGGCGCAGTTTTAGAGCTAGAAAT
human_exon_crispr_v1_000880	NM_014638_ex12:site_11	chr1:2426377-2426399	-	GCTGCGCCGGACCTTGCGCCTGG	GGAAAGGACGAAACACCGCTGCGCCGGACCTTGCGCCGTTTTAGAGCTAGAAAT
human_exon_crispr_v1_000881	NM_014638_ex13:site_5	chr1:2426944-2426966	+	GAAGAAGGCGGCCAGCGTGGAGG	GGAAAGGACGAAACACCGAAGAAGGCGGCCAGCGTGGGTTTTAGAGCTAGAAAT
human_exon_crispr_v1_000882	NM_014638_ex14:site_3	chr1:2428033-2428055	+	GCACCTGCCACAGGGCGACCCGG	GGAAAGGACGAAACACCGCACCTGCCACAGGGCGACCGTTTTAGAGCTAGAAAT
human_exon_crispr_v1_000883	NM_014638_ex14:site_9	chr1:2428097-2428119	+	GGTGAAGTACACCAAGTCCGTGG	GGAAAGGACGAAACACCGGTGAAGTACACCAAGTCCGGTTTTAGAGCTAGAAAT
human_exon_crispr_v1_000884	NM_014638_ex14:site_11	chr1:2428118-2428140	+	GGCCACCCACGACATAGAGATGG	GGAAAGGACGAAACACCGGCCACCCACGACATAGAGAGTTTTAGAGCTAGAAAT
human_exon_crispr_v1_000885	NM_014638_ex15:site_1	chr1:2428248-2428270	-	GCCGCTGTGGCGCCGGTGACCGG	GGAAAGGACGAAACACCGCCGCTGTGGCGCCGGTGACGTTTTAGAGCTAGAAAT
human_exon_crispr_v1_000886	NM_014638_ex15:site_2	chr1:2428255-2428277	-	GCTGGACGCCGCTGTGGCGCCGG	GGAAAGGACGAAACACCGCTGGACGCCGCTGTGGCGCGTTTTAGAGCTAGAAAT
human_exon_crispr_v1_000887	NM_014638_ex15:site_5	chr1:2428286-2428308	+	GTCGTCCTTCAGCGAGACCAAGG	GGAAAGGACGAAACACCGTCGTCCTTCAGCGAGACCAGTTTTAGAGCTAGAAAT
human_exon_crispr_v1_000888	NM_014638_ex15:site_8	chr1:2428343-2428365	-	GCTGCTGCTGGTTGAAGCGTAGG	GGAAAGGACGAAACACCGCTGCTGCTGGTTGAAGCGTGTTTTAGAGCTAGAAAT
human_exon_crispr_v1_000889	NM_014638_ex15:site_12	chr1:2428381-2428403	-	GGAGTCCACACGGTAGGAGGAGG	GGAAAGGACGAAACACCGGAGTCCACACGGTAGGAGGGTTTTAGAGCTAGAAAT
human_exon_crispr_v1_000890	NM_014638_ex15:site_13	chr1:2428384-2428406	-	GCTGGAGTCCACACGGTAGGAGG	GGAAAGGACGAAACACCGCTGGAGTCCACACGGTAGGGTTTTAGAGCTAGAAAT
human_exon_crispr_v1_000891	NM_014638_ex15:site_14	chr1:2428387-2428409	-	GTTGCTGGAGTCCACACGGTAGG	GGAAAGGACGAAACACCGTTGCTGGAGTCCACACGGTGTTTTAGAGCTAGAAAT
human_exon_crispr_v1_000892	NM_014638_ex16:site_5	chr1:2428945-2428967	-	GCCCCTCTGACTGGTAGTTCAGG	GGAAAGGACGAAACACCGCCCCTCTGACTGGTAGTTCGTTTTAGAGCTAGAAAT
human_exon_crispr_v1_000893	NM_014638_ex16:site_7	chr1:2428988-2429010	+	GCCAAGTTCAGCGCCAACGGTGG	GGAAAGGACGAAACACCGCCAAGTTCAGCGCCAACGGGTTTTAGAGCTAGAAAT
human_exon_crispr_v1_000894	NM_014638_ex16:site_8	chr1:2428989-2429011	-	GCCACCGTTGGCGCTGAACTTGG	GGAAAGGACGAAACACCGCCACCGTTGGCGCTGAACTGTTTTAGAGCTAGAAAT
human_exon_crispr_v1_000895	NM_014638_ex17:site_2	chr1:2429956-2429978	-	GTTGGGGTTGAACACGCCTGAGG	GGAAAGGACGAAACACCGTTGGGGTTGAACACGCCTGGTTTTAGAGCTAGAAAT
human_exon_crispr_v1_000896	NM_014638_ex17:site_4	chr1:2429973-2429995	-	GGCAGGGGGTCCTCCGAGTTGGG	GGAAAGGACGAAACACCGGCAGGGGGTCCTCCGAGTTGTTTTAGAGCTAGAAAT
human_exon_crispr_v1_000897	NM_014638_ex19:site_5	chr1:2430563-2430585	+	GCACATGCCGGAGATCGCGCTGG	GGAAAGGACGAAACACCGCACATGCCGGAGATCGCGCGTTTTAGAGCTAGAAAT
human_exon_crispr_v1_000898	NM_014638_ex19:site_6	chr1:2430581-2430603	+	GCTGGTCCGCTTCCTCGTCTGGG	GGAAAGGACGAAACACCGCTGGTCCGCTTCCTCGTCTGTTTTAGAGCTAGAAAT
human_exon_crispr_v1_000899	NM_014638_ex19:site_8	chr1:2430613-2430635	-	GCCAATGAAGTCACGCCCGATGG	GGAAAGGACGAAACACCGCCAATGAAGTCACGCCCGAGTTTTAGAGCTAGAAAT
human_exon_crispr_v1_000900	NM_014638_ex21:site_6	chr1:2433664-2433686	-	GGGCGCTGGCCGTGCGCCGCAGG	GGAAAGGACGAAACACCGGGCGCTGGCCGTGCGCCGCGTTTTAGAGCTAGAAAT
human_exon_crispr_v1_000901	NM_014638_ex21:site_8	chr1:2433694-2433716	+	GAGCCAGAAGCCGGGCCGCAGGG	GGAAAGGACGAAACACCGAGCCAGAAGCCGGGCCGCAGTTTTAGAGCTAGAAAT
human_exon_crispr_v1_000902	NM_014638_ex22T:site_13	chr1:2435407-2435429	-	GCTCCTCAGCGATGGTTTCCAGG	GGAAAGGACGAAACACCGCTCCTCAGCGATGGTTTCCGTTTTAGAGCTAGAAAT
human_exon_crispr_v1_000903	NM_014638_ex22T:site_35	chr1:2435566-2435588	+	GCCTCGGCCGTGCAACGGCGAGG	GGAAAGGACGAAACACCGCCTCGGCCGTGCAACGGCGGTTTTAGAGCTAGAAAT
human_exon_crispr_v1_000904	NM_014638_ex22T:site_37	chr1:2435589-2435611	+	GCGCCGGCGGGGCATACGAGAGG	GGAAAGGACGAAACACCGCGCCGGCGGGGCATACGAGGTTTTAGAGCTAGAAAT
human_exon_crispr_v1_000905	NM_014638_ex22T:site_38	chr1:2435592-2435614	-	GGCCCTCTCGTATGCCCCGCCGG	GGAAAGGACGAAACACCGGCCCTCTCGTATGCCCCGCGTTTTAGAGCTAGAAAT
human_exon_crispr_v1_000906	NM_014638_ex22T:site_43	chr1:2435623-2435645	-	GCTGGCTCCTGCCGTCCGTCTGG	GGAAAGGACGAAACACCGCTGGCTCCTGCCGTCCGTCGTTTTAGAGCTAGAAAT
human_exon_crispr_v1_000907	NM_014638_ex22T:site_57	chr1:2435756-2435778	+	GCCGTGTACTCCGATGCCACGGG	GGAAAGGACGAAACACCGCCGTGTACTCCGATGCCACGTTTTAGAGCTAGAAAT
human_exon_crispr_v1_000908	NM_014638_ex22T:site_58	chr1:2435757-2435779	-	GCCCGTGGCATCGGAGTACACGG	GGAAAGGACGAAACACCGCCCGTGGCATCGGAGTACAGTTTTAGAGCTAGAAAT
human_exon_crispr_v1_000909	NM_014638_ex22T:site_78	chr1:2435952-2435974	-	GCGGGCAGCCGAAGCCGAGTGGG	GGAAAGGACGAAACACCGCGGGCAGCCGAAGCCGAGTGTTTTAGAGCTAGAAAT
human_exon_crispr_v1_000910	NM_014638_ex22T:site_79	chr1:2435953-2435975	-	GGCGGGCAGCCGAAGCCGAGTGG	GGAAAGGACGAAACACCGGCGGGCAGCCGAAGCCGAGGTTTTAGAGCTAGAAAT
human_exon_crispr_v1_000911	NM_014638_ex22T:site_84	chr1:2436016-2436038	-	GCCGCTGGCCTGTAGCCCGAAGG	GGAAAGGACGAAACACCGCCGCTGGCCTGTAGCCCGAGTTTTAGAGCTAGAAAT
human_exon_crispr_v1_000912	NM_014638_ex22T:site_85	chr1:2436041-2436063	-	GGCTGCAGTTCGTCAGGTATGGG	GGAAAGGACGAAACACCGGCTGCAGTTCGTCAGGTATGTTTTAGAGCTAGAAAT
human_exon_crispr_v1_000913	NM_014638_ex22T:site_86	chr1:2436042-2436064	-	GGGCTGCAGTTCGTCAGGTATGG	GGAAAGGACGAAACACCGGGCTGCAGTTCGTCAGGTAGTTTTAGAGCTAGAAAT
human_exon_crispr_v1_000914	NM_014638_ex22T:site_104	chr1:2436199-2436221	-	GGGAGCCGCCCTCAAAGCTAGGG	GGAAAGGACGAAACACCGGGAGCCGCCCTCAAAGCTAGTTTTAGAGCTAGAAAT
human_exon_crispr_v1_000915	NM_014638_ex22T:site_110	chr1:2436251-2436273	+	GGAGGGACACGGCGGGTGTCGGG	GGAAAGGACGAAACACCGGAGGGACACGGCGGGTGTCGTTTTAGAGCTAGAAAT
human_exon_crispr_v1_000916	NM_014638_ex22T:site_122	chr1:2436433-2436455	-	GGCTGGCAATGGCACGCACGCGG	GGAAAGGACGAAACACCGGCTGGCAATGGCACGCACGGTTTTAGAGCTAGAAAT
human_exon_crispr_v1_000917	NM_014638_ex22T:site_139	chr1:2436545-2436567	+	GCCTGCTCCGTGGGCCACGAGGG	GGAAAGGACGAAACACCGCCTGCTCCGTGGGCCACGAGTTTTAGAGCTAGAAAT
human_exon_crispr_v1_000918	NM_018216_ex19T:site_7	chr1:2440375-2440397	+	GCTTGAGGCTCTCGCAGCGCAGG	GGAAAGGACGAAACACCGCTTGAGGCTCTCGCAGCGCGTTTTAGAGCTAGAAAT
human_exon_crispr_v1_000919	NM_018216_ex19T:site_10	chr1:2440434-2440456	-	GCGGATCTGGTGGTCATCGAGGG	GGAAAGGACGAAACACCGCGGATCTGGTGGTCATCGAGTTTTAGAGCTAGAAAT
human_exon_crispr_v1_000920	NM_018216_ex19T:site_12	chr1:2440447-2440469	-	GCGGGAGCGTGGCGCGGATCTGG	GGAAAGGACGAAACACCGCGGGAGCGTGGCGCGGATCGTTTTAGAGCTAGAAAT
human_exon_crispr_v1_000921	NM_018216_ex18:site_1	chr1:2441284-2441306	+	GCAGGGTGCGGGGTTACCTGAGG	GGAAAGGACGAAACACCGCAGGGTGCGGGGTTACCTGGTTTTAGAGCTAGAAAT
human_exon_crispr_v1_000922	NM_018216_ex17:site_3	chr1:2441509-2441531	-	GGCAGAGCGTATTGCGGGCATGG	GGAAAGGACGAAACACCGGCAGAGCGTATTGCGGGCAGTTTTAGAGCTAGAAAT
human_exon_crispr_v1_000923	NM_018216_ex17:site_4	chr1:2441546-2441568	+	GCTGTGGGTCACGTCGTTCAGGG	GGAAAGGACGAAACACCGCTGTGGGTCACGTCGTTCAGTTTTAGAGCTAGAAAT
human_exon_crispr_v1_000924	NM_018216_ex17:site_6	chr1:2441551-2441573	+	GGGTCACGTCGTTCAGGGCGGGG	GGAAAGGACGAAACACCGGGTCACGTCGTTCAGGGCGGTTTTAGAGCTAGAAAT
human_exon_crispr_v1_000925	NM_018216_ex17:site_7	chr1:2441574-2441596	-	GTCATCCTGGCGTGCAACTCAGG	GGAAAGGACGAAACACCGTCATCCTGGCGTGCAACTCGTTTTAGAGCTAGAAAT
human_exon_crispr_v1_000926	NM_018216_ex15:site_2	chr1:2442798-2442820	+	GCTGTAGGAATCCACGAGCCAGG	GGAAAGGACGAAACACCGCTGTAGGAATCCACGAGCCGTTTTAGAGCTAGAAAT
human_exon_crispr_v1_000927	NM_018216_ex13:site_3	chr1:2444343-2444365	-	GGGGAATGTCTTCGACTGGGGGG	GGAAAGGACGAAACACCGGGGAATGTCTTCGACTGGGGTTTTAGAGCTAGAAAT
human_exon_crispr_v1_000928	NM_018216_ex13:site_4	chr1:2444345-2444367	-	GCGGGGAATGTCTTCGACTGGGG	GGAAAGGACGAAACACCGCGGGGAATGTCTTCGACTGGTTTTAGAGCTAGAAAT
human_exon_crispr_v1_000929	NM_018216_ex13:site_7	chr1:2444367-2444389	-	GGCGCTGGTGAAAGGCCTCCTGG	GGAAAGGACGAAACACCGGCGCTGGTGAAAGGCCTCCGTTTTAGAGCTAGAAAT
human_exon_crispr_v1_000930	NM_018216_ex13:site_11	chr1:2444408-2444430	-	GTGCGCTCCCTGGACGCGCTGGG	GGAAAGGACGAAACACCGTGCGCTCCCTGGACGCGCTGTTTTAGAGCTAGAAAT
human_exon_crispr_v1_000931	NM_018216_ex13:site_12	chr1:2444416-2444438	+	GTCCAGGGAGCGCACGACCCCGG	GGAAAGGACGAAACACCGTCCAGGGAGCGCACGACCCGTTTTAGAGCTAGAAAT
human_exon_crispr_v1_000932	NM_018216_ex13:site_13	chr1:2444433-2444455	-	GGCGCTGAGGTGCTTCCCCGGGG	GGAAAGGACGAAACACCGGCGCTGAGGTGCTTCCCCGGTTTTAGAGCTAGAAAT
human_exon_crispr_v1_000933	NM_018216_ex12:site_4	chr1:2445510-2445532	+	GGTCAGGGTCCCATAGGCGCTGG	GGAAAGGACGAAACACCGGTCAGGGTCCCATAGGCGCGTTTTAGAGCTAGAAAT
human_exon_crispr_v1_000934	NM_018216_ex12:site_5	chr1:2445511-2445533	+	GTCAGGGTCCCATAGGCGCTGGG	GGAAAGGACGAAACACCGTCAGGGTCCCATAGGCGCTGTTTTAGAGCTAGAAAT
human_exon_crispr_v1_000935	NM_018216_ex11:site_5	chr1:2445887-2445909	-	GCAGGTAGTGAAGCGCGCAGTGG	GGAAAGGACGAAACACCGCAGGTAGTGAAGCGCGCAGGTTTTAGAGCTAGAAAT
human_exon_crispr_v1_000936	NM_018216_ex10:site_5	chr1:2447042-2447064	+	GGGCCAGAGCGTCATCGGTGAGG	GGAAAGGACGAAACACCGGGCCAGAGCGTCATCGGTGGTTTTAGAGCTAGAAAT
human_exon_crispr_v1_000937	NM_018216_ex10:site_6	chr1:2447045-2447067	-	GGACCTCACCGATGACGCTCTGG	GGAAAGGACGAAACACCGGACCTCACCGATGACGCTCGTTTTAGAGCTAGAAAT
human_exon_crispr_v1_000938	NM_018216_ex8:site_2	chr1:2449969-2449991	-	GCCATCGGAGCGTTCCTGAAAGG	GGAAAGGACGAAACACCGCCATCGGAGCGTTCCTGAAGTTTTAGAGCTAGAAAT
human_exon_crispr_v1_000939	NM_018216_ex7:site_9	chr1:2450675-2450697	+	GTGCAGCCGTGCGTGGAGGCAGG	GGAAAGGACGAAACACCGTGCAGCCGTGCGTGGAGGCGTTTTAGAGCTAGAAAT
human_exon_crispr_v1_000940	NM_018216_ex6:site_4	chr1:2451232-2451254	+	GTGAGCACCTTGGTCGGCGGTGG	GGAAAGGACGAAACACCGTGAGCACCTTGGTCGGCGGGTTTTAGAGCTAGAAAT
human_exon_crispr_v1_000941	NM_018216_ex6:site_6	chr1:2451289-2451311	+	GCTCAGCCCGAGAGTCTGGTGGG	GGAAAGGACGAAACACCGCTCAGCCCGAGAGTCTGGTGTTTTAGAGCTAGAAAT
human_exon_crispr_v1_000942	NM_018216_ex5:site_1	chr1:2451749-2451771	+	GCTGCCGCATACCTTCGTTTTGG	GGAAAGGACGAAACACCGCTGCCGCATACCTTCGTTTGTTTTAGAGCTAGAAAT
human_exon_crispr_v1_000943	NM_018216_ex5:site_5	chr1:2451819-2451841	-	GACAGGTTCGAGTGGGTCGGCGG	GGAAAGGACGAAACACCGACAGGTTCGAGTGGGTCGGGTTTTAGAGCTAGAAAT
human_exon_crispr_v1_000944	NM_018216_ex4:site_1	chr1:2452150-2452172	+	GCCGGGTCTTACCTTCACGATGG	GGAAAGGACGAAACACCGCCGGGTCTTACCTTCACGAGTTTTAGAGCTAGAAAT
human_exon_crispr_v1_000945	NM_018216_ex4:site_7	chr1:2452249-2452271	+	GGAATCCTTCTGGTACACGAAGG	GGAAAGGACGAAACACCGGAATCCTTCTGGTACACGAGTTTTAGAGCTAGAAAT
human_exon_crispr_v1_000946	NM_018216_ex3:site_9	chr1:2452644-2452666	+	GTCCAGGCAGGCTTCGATGTAGG	GGAAAGGACGAAACACCGTCCAGGCAGGCTTCGATGTGTTTTAGAGCTAGAAAT
human_exon_crispr_v1_000947	NM_018216_ex2:site_6	chr1:2453183-2453205	-	GGTACAGCACAAAGTCGCCAAGG	GGAAAGGACGAAACACCGGTACAGCACAAAGTCGCCAGTTTTAGAGCTAGAAAT
human_exon_crispr_v1_000948	NM_018216_ex2:site_7	chr1:2453196-2453218	+	GTGCTGTACCGTTGAATAGTAGG	GGAAAGGACGAAACACCGTGCTGTACCGTTGAATAGTGTTTTAGAGCTAGAAAT
human_exon_crispr_v1_000949	NM_018216_ex1T:site_4	chr1:2457937-2457959	+	GTTGCGGAAGATCTCGTCGGGGG	GGAAAGGACGAAACACCGTTGCGGAAGATCTCGTCGGGTTTTAGAGCTAGAAAT
human_exon_crispr_v1_000950	NM_001010926_ex3T:site_37	chr1:2461172-2461194	+	GGCGGCGGCGACGAAGGCTGCGG	GGAAAGGACGAAACACCGGCGGCGGCGACGAAGGCTGGTTTTAGAGCTAGAAAT
human_exon_crispr_v1_000951	NM_001010926_ex3T:site_38	chr1:2461173-2461195	+	GCGGCGGCGACGAAGGCTGCGGG	GGAAAGGACGAAACACCGCGGCGGCGACGAAGGCTGCGTTTTAGAGCTAGAAAT
human_exon_crispr_v1_000952	NM_001010926_ex1T:site_5	chr1:2461598-2461620	+	GGCCATGCCTGGCGCGGAACAGG	GGAAAGGACGAAACACCGGCCATGCCTGGCGCGGAACGTTTTAGAGCTAGAAAT
human_exon_crispr_v1_000953	NM_003820_ex1T:site_10	chr1:2488148-2488170	-	GCCTCAAGACGTCGGTTTTGGGG	GGAAAGGACGAAACACCGCCTCAAGACGTCGGTTTTGGTTTTAGAGCTAGAAAT
human_exon_crispr_v1_000954	NM_003820_ex1T:site_11	chr1:2488156-2488178	-	GCTCACCAGCCTCAAGACGTCGG	GGAAAGGACGAAACACCGCTCACCAGCCTCAAGACGTGTTTTAGAGCTAGAAAT
human_exon_crispr_v1_000955	NM_003820_ex2:site_8	chr1:2489191-2489213	-	GCAGAGCTGGGGCGTAGCAGGGG	GGAAAGGACGAAACACCGCAGAGCTGGGGCGTAGCAGGTTTTAGAGCTAGAAAT
human_exon_crispr_v1_000956	NM_003820_ex2:site_9	chr1:2489192-2489214	-	GGCAGAGCTGGGGCGTAGCAGGG	GGAAAGGACGAAACACCGGCAGAGCTGGGGCGTAGCAGTTTTAGAGCTAGAAAT
human_exon_crispr_v1_000957	NM_003820_ex3:site_2	chr1:2489777-2489799	+	GGCAGGTTATCGTGTGAAGGAGG	GGAAAGGACGAAACACCGGCAGGTTATCGTGTGAAGGGTTTTAGAGCTAGAAAT
human_exon_crispr_v1_000958	NM_003820_ex4:site_6	chr1:2491364-2491386	-	GGTGGCGTAAGCGCGGCACGCGG	GGAAAGGACGAAACACCGGTGGCGTAAGCGCGGCACGGTTTTAGAGCTAGAAAT
human_exon_crispr_v1_000959	NM_003820_ex4:site_7	chr1:2491371-2491393	-	GGCTGGAGGTGGCGTAAGCGCGG	GGAAAGGACGAAACACCGGCTGGAGGTGGCGTAAGCGGTTTTAGAGCTAGAAAT
human_exon_crispr_v1_000960	NM_003820_ex5:site_2	chr1:2492148-2492170	+	GACCAAGTAAGTGAACCCGGGGG	GGAAAGGACGAAACACCGACCAAGTAAGTGAACCCGGGTTTTAGAGCTAGAAAT
human_exon_crispr_v1_000961	NM_003820_ex7:site_2	chr1:2494332-2494354	-	GGGGGAGGAGGATCAATACCTGG	GGAAAGGACGAAACACCGGGGGAGGAGGATCAATACCGTTTTAGAGCTAGAAAT
human_exon_crispr_v1_000962	NM_003820_ex8T:site_1	chr1:2494577-2494599	+	GTGCTCACAGCGGAAAAGACAGG	GGAAAGGACGAAACACCGTGCTCACAGCGGAAAAGACGTTTTAGAGCTAGAAAT
human_exon_crispr_v1_000963	NM_001195737_ex2;NM_001195736_ex2;NM_001195741_ex2;NM_001195740_ex2;NM_001195738_ex2;NM_152371_ex2:site_2	chr1:2518550-2518572	+	GTGGCGGGAGCACGCGTGCGTGG	GGAAAGGACGAAACACCGTGGCGGGAGCACGCGTGCGGTTTTAGAGCTAGAAAT
human_exon_crispr_v1_000964	NM_001195737_ex2;NM_001195736_ex2;NM_001195741_ex2;NM_001195740_ex2;NM_001195738_ex2;NM_152371_ex2:site_7	chr1:2518580-2518602	+	GCTGCGGCGCTTCGGGTGCGTGG	GGAAAGGACGAAACACCGCTGCGGCGCTTCGGGTGCGGTTTTAGAGCTAGAAAT
human_exon_crispr_v1_000965	NM_001195737_ex2;NM_001195736_ex2;NM_001195741_ex2;NM_001195740_ex2;NM_001195738_ex2;NM_152371_ex2:site_13	chr1:2518649-2518671	+	GGACCAACACGGCGTGCGCCTGG	GGAAAGGACGAAACACCGGACCAACACGGCGTGCGCCGTTTTAGAGCTAGAAAT
human_exon_crispr_v1_000966	NM_001195737_ex2;NM_001195736_ex2;NM_001195741_ex2;NM_001195740_ex2;NM_001195738_ex2;NM_152371_ex2:site_20	chr1:2518713-2518735	+	GACGGCGACTACTTCGCGGGAGG	GGAAAGGACGAAACACCGACGGCGACTACTTCGCGGGGTTTTAGAGCTAGAAAT
human_exon_crispr_v1_000967	NM_001195737_ex3;NM_001195736_ex3;NM_001195741_ex3;NM_001195740_ex3;NM_001195738_ex3;NM_152371_ex3:site_1	chr1:2519217-2519239	+	GCTAGGCTTCAAGCGGTGAGTGG	GGAAAGGACGAAACACCGCTAGGCTTCAAGCGGTGAGGTTTTAGAGCTAGAAAT
human_exon_crispr_v1_000968	NM_001195736_ex4;NM_001195737_ex4;NM_001195741_ex4;NM_001195740_ex4;NM_001195738_ex4;NM_152371_ex4:site_2	chr1:2519783-2519805	-	GCCAAACTCCGGAGAAGCCTGGG	GGAAAGGACGAAACACCGCCAAACTCCGGAGAAGCCTGTTTTAGAGCTAGAAAT
human_exon_crispr_v1_000969	NM_001195736_ex4;NM_001195737_ex4;NM_001195741_ex4;NM_001195740_ex4;NM_001195738_ex4;NM_152371_ex4:site_4	chr1:2519813-2519835	-	GTTGTACCTGCGAAGACACCAGG	GGAAAGGACGAAACACCGTTGTACCTGCGAAGACACCGTTTTAGAGCTAGAAAT
human_exon_crispr_v1_000970	NM_001195737_ex5;NM_001195736_ex5;NM_001195738_ex5;NM_152371_ex5:site_13	chr1:2520054-2520076	+	GGTCAGCAAAGGTGGGTCGAGGG	GGAAAGGACGAAACACCGGTCAGCAAAGGTGGGTCGAGTTTTAGAGCTAGAAAT
human_exon_crispr_v1_000971	NM_001195736_ex6;NM_152371_ex6;NM_001195737_ex6;NM_001195740_ex5;NM_001195738_ex6;NM_001195741_ex5:site_1	chr1:2520377-2520399	-	GGGACTTCTGGACGAAATGCAGG	GGAAAGGACGAAACACCGGGACTTCTGGACGAAATGCGTTTTAGAGCTAGAAAT
human_exon_crispr_v1_000972	NM_001195736_ex6;NM_152371_ex6;NM_001195737_ex6;NM_001195740_ex5;NM_001195738_ex6;NM_001195741_ex5:site_7	chr1:2520463-2520485	-	GCTCACCTGAGGCGGGTCGCTGG	GGAAAGGACGAAACACCGCTCACCTGAGGCGGGTCGCGTTTTAGAGCTAGAAAT
human_exon_crispr_v1_000973	NM_033467_ex24T:site_1	chr1:2522423-2522445	-	GATGCCGCGTGTGGTAGCCAAGG	GGAAAGGACGAAACACCGATGCCGCGTGTGGTAGCCAGTTTTAGAGCTAGAAAT
human_exon_crispr_v1_000974	NM_033467_ex23:site_7	chr1:2523028-2523050	+	GATGGATTGGATGGCGAACTCGG	GGAAAGGACGAAACACCGATGGATTGGATGGCGAACTGTTTTAGAGCTAGAAAT
human_exon_crispr_v1_000975	NM_033467_ex19:site_1	chr1:2525245-2525267	-	GCTTTGACGACAATGGTGAGCGG	GGAAAGGACGAAACACCGCTTTGACGACAATGGTGAGGTTTTAGAGCTAGAAAT
human_exon_crispr_v1_000976	NM_033467_ex19:site_10	chr1:2525346-2525368	+	GGGGCTGGAGGATCCCGGCAGGG	GGAAAGGACGAAACACCGGGGCTGGAGGATCCCGGCAGTTTTAGAGCTAGAAAT
human_exon_crispr_v1_000977	NM_033467_ex14:site_2	chr1:2528020-2528042	+	GGAACGCCTCCCTGACGTAGAGG	GGAAAGGACGAAACACCGGAACGCCTCCCTGACGTAGGTTTTAGAGCTAGAAAT
human_exon_crispr_v1_000978	NM_033467_ex14:site_3	chr1:2528021-2528043	+	GAACGCCTCCCTGACGTAGAGGG	GGAAAGGACGAAACACCGAACGCCTCCCTGACGTAGAGTTTTAGAGCTAGAAAT
human_exon_crispr_v1_000979	NM_033467_ex9:site_4	chr1:2536992-2537014	-	GGCGGCAGCAACCGGAAGGTGGG	GGAAAGGACGAAACACCGGCGGCAGCAACCGGAAGGTGTTTTAGAGCTAGAAAT
human_exon_crispr_v1_000980	NM_033467_ex9:site_5	chr1:2537012-2537034	+	GCCGTTGAAGTAGTACTCTCGGG	GGAAAGGACGAAACACCGCCGTTGAAGTAGTACTCTCGTTTTAGAGCTAGAAAT
human_exon_crispr_v1_000981	NM_033467_ex9:site_6	chr1:2537015-2537037	+	GTTGAAGTAGTACTCTCGGGAGG	GGAAAGGACGAAACACCGTTGAAGTAGTACTCTCGGGGTTTTAGAGCTAGAAAT
human_exon_crispr_v1_000982	NM_033467_ex7:site_1	chr1:2538396-2538418	+	GCCAGGCCCGGCCTTACCTACGG	GGAAAGGACGAAACACCGCCAGGCCCGGCCTTACCTAGTTTTAGAGCTAGAAAT
human_exon_crispr_v1_000983	NM_033467_ex7:site_2	chr1:2538407-2538429	-	GTGGAACGAGACCGTAGGTAAGG	GGAAAGGACGAAACACCGTGGAACGAGACCGTAGGTAGTTTTAGAGCTAGAAAT
human_exon_crispr_v1_000984	NM_033467_ex7:site_6	chr1:2538434-2538456	-	GGGAGGCTGGCCGGTGGCGATGG	GGAAAGGACGAAACACCGGGAGGCTGGCCGGTGGCGAGTTTTAGAGCTAGAAAT
human_exon_crispr_v1_000985	NM_033467_ex6:site_2	chr1:2540788-2540810	+	GCAGGAGCGGTACAGCGTCCTGG	GGAAAGGACGAAACACCGCAGGAGCGGTACAGCGTCCGTTTTAGAGCTAGAAAT
human_exon_crispr_v1_000986	NM_033467_ex6:site_6	chr1:2540832-2540854	-	GCTGGAGAATTCGACTGCCAAGG	GGAAAGGACGAAACACCGCTGGAGAATTCGACTGCCAGTTTTAGAGCTAGAAAT
human_exon_crispr_v1_000987	NM_033467_ex5:site_3	chr1:2541115-2541137	+	GGATGACCTCCAGCTCGTCGCGG	GGAAAGGACGAAACACCGGATGACCTCCAGCTCGTCGGTTTTAGAGCTAGAAAT
human_exon_crispr_v1_000988	NM_033467_ex5:site_4	chr1:2541193-2541215	+	GCCAGCCTCCGCATGCAAACTGG	GGAAAGGACGAAACACCGCCAGCCTCCGCATGCAAACGTTTTAGAGCTAGAAAT
human_exon_crispr_v1_000989	NM_033467_ex5:site_6	chr1:2541218-2541240	+	GAAGTCGTCACACGGTTCCGTGG	GGAAAGGACGAAACACCGAAGTCGTCACACGGTTCCGGTTTTAGAGCTAGAAAT
human_exon_crispr_v1_000990	NM_033467_ex4:site_1	chr1:2542745-2542767	+	GCAGACCTCGCTCACCTCTTGGG	GGAAAGGACGAAACACCGCAGACCTCGCTCACCTCTTGTTTTAGAGCTAGAAAT
human_exon_crispr_v1_000991	NM_033467_ex2T:site_3	chr1:2560769-2560791	-	GTCCTCTACGCCGACCGCAGAGG	GGAAAGGACGAAACACCGTCCTCTACGCCGACCGCAGGTTTTAGAGCTAGAAAT
human_exon_crispr_v1_000992	NM_033467_ex2T:site_8	chr1:2560803-2560825	-	GCTGCTGGTGACCGCTGCCCTGG	GGAAAGGACGAAACACCGCTGCTGGTGACCGCTGCCCGTTTTAGAGCTAGAAAT
human_exon_crispr_v1_000993	NM_033467_ex2T:site_15	chr1:2560848-2560870	-	GCAGAAGCGCCCGGGGTTCCTGG	GGAAAGGACGAAACACCGCAGAAGCGCCCGGGGTTCCGTTTTAGAGCTAGAAAT
human_exon_crispr_v1_000994	NM_033467_ex2T:site_16	chr1:2560855-2560877	-	GTGCAGGGCAGAAGCGCCCGGGG	GGAAAGGACGAAACACCGTGCAGGGCAGAAGCGCCCGGTTTTAGAGCTAGAAAT
human_exon_crispr_v1_000995	NM_001242672_ex7:site_9	chr1:2572894-2572916	+	GCCGCTCTCTACCGCCGTCCAGG	GGAAAGGACGAAACACCGCCGCTCTCTACCGCCGTCCGTTTTAGAGCTAGAAAT
human_exon_crispr_v1_000996	NM_001242672_ex7:site_10	chr1:2572895-2572917	-	GCCTGGACGGCGGTAGAGAGCGG	GGAAAGGACGAAACACCGCCTGGACGGCGGTAGAGAGGTTTTAGAGCTAGAAAT
human_exon_crispr_v1_000997	NM_001242672_ex7:site_33	chr1:2573097-2573119	-	GGCAGAGGACTTCTGCCGTCAGG	GGAAAGGACGAAACACCGGCAGAGGACTTCTGCCGTCGTTTTAGAGCTAGAAAT
human_exon_crispr_v1_000998	NM_001242672_ex7:site_43	chr1:2573218-2573240	-	GTGCCTGTCACCTGCGTCTGCGG	GGAAAGGACGAAACACCGTGCCTGTCACCTGCGTCTGGTTTTAGAGCTAGAAAT
human_exon_crispr_v1_000999	NM_001242672_ex5:site_5	chr1:2576779-2576801	-	GCGCTGATCAAAATCGACTCAGG	GGAAAGGACGAAACACCGCGCTGATCAAAATCGACTCGTTTTAGAGCTAGAAAT
human_exon_crispr_v1_001000	NM_001242672_ex5:site_8	chr1:2576825-2576847	+	GGGTGTCCTTGTCCTCGAGAGGG	GGAAAGGACGAAACACCGGGTGTCCTTGTCCTCGAGAGTTTTAGAGCTAGAAAT
human_exon_crispr_v1_001001	NM_001242672_ex5:site_9	chr1:2576826-2576848	+	GGTGTCCTTGTCCTCGAGAGGGG	GGAAAGGACGAAACACCGGTGTCCTTGTCCTCGAGAGGTTTTAGAGCTAGAAAT
human_exon_crispr_v1_001002	NM_001242672_ex4:site_2	chr1:2700180-2700202	-	GGCACTGTGTGGACGGGCGTTGG	GGAAAGGACGAAACACCGGCACTGTGTGGACGGGCGTGTTTTAGAGCTAGAAAT
human_exon_crispr_v1_001003	NM_001242672_ex4:site_10	chr1:2700271-2700293	+	GAACCCATAGCAGCGGGCTCGGG	GGAAAGGACGAAACACCGAACCCATAGCAGCGGGCTCGTTTTAGAGCTAGAAAT
human_exon_crispr_v1_001004	NM_001242672_ex3:site_1	chr1:2702376-2702398	+	GCTCCTACCTGCGGCAAAGATGG	GGAAAGGACGAAACACCGCTCCTACCTGCGGCAAAGAGTTTTAGAGCTAGAAAT
human_exon_crispr_v1_001005	NM_001242672_ex3:site_4	chr1:2702435-2702457	-	GCCAGGCGGGGCCGACGGCAGGG	GGAAAGGACGAAACACCGCCAGGCGGGGCCGACGGCAGTTTTAGAGCTAGAAAT
human_exon_crispr_v1_001006	NM_001242672_ex3:site_7	chr1:2702451-2702473	+	GCCTGGCCGTGCCCGCAGGATGG	GGAAAGGACGAAACACCGCCTGGCCGTGCCCGCAGGAGTTTTAGAGCTAGAAAT
human_exon_crispr_v1_001007	NM_001242672_ex3:site_8	chr1:2702452-2702474	-	GCCATCCTGCGGGCACGGCCAGG	GGAAAGGACGAAACACCGCCATCCTGCGGGCACGGCCGTTTTAGAGCTAGAAAT
human_exon_crispr_v1_001008	NM_001242672_ex3:site_13	chr1:2702520-2702542	+	GTGGCAGAAGACGTCCAGGGTGG	GGAAAGGACGAAACACCGTGGCAGAAGACGTCCAGGGGTTTTAGAGCTAGAAAT
human_exon_crispr_v1_001009	NM_001242672_ex2:site_6	chr1:2704087-2704109	+	GGGCCAGTCGTGCCAGCACAGGG	GGAAAGGACGAAACACCGGGCCAGTCGTGCCAGCACAGTTTTAGAGCTAGAAAT
human_exon_crispr_v1_001010	NM_001242672_ex2:site_20	chr1:2704171-2704193	-	GGCTGATGCCCTGTACCGCCTGG	GGAAAGGACGAAACACCGGCTGATGCCCTGTACCGCCGTTTTAGAGCTAGAAAT
human_exon_crispr_v1_001011	NM_001242672_ex2:site_26	chr1:2704244-2704266	+	GGCCAGCTGGTGCACGCCGCAGG	GGAAAGGACGAAACACCGGCCAGCTGGTGCACGCCGCGTTTTAGAGCTAGAAAT
human_exon_crispr_v1_001012	NM_001242672_ex1T:site_1	chr1:2706051-2706073	-	GGAGGGGTGAGGACCCGCCCGGG	GGAAAGGACGAAACACCGGAGGGGTGAGGACCCGCCCGTTTTAGAGCTAGAAAT
human_exon_crispr_v1_001013	NM_001242672_ex1T:site_11	chr1:2706113-2706135	-	GCCGGGCCGTCCAGAGCGCAGGG	GGAAAGGACGAAACACCGCCGGGCCGTCCAGAGCGCAGTTTTAGAGCTAGAAAT
human_exon_crispr_v1_001014	NM_080431_ex1T:site_9	chr1:2938360-2938382	-	GAATTTCAGGTGCCCCACGATGG	GGAAAGGACGAAACACCGAATTTCAGGTGCCCCACGAGTTTTAGAGCTAGAAAT
human_exon_crispr_v1_001015	NM_080431_ex1T:site_16	chr1:2938468-2938490	-	GATCAGGCCACGCTCGAAAGGGG	GGAAAGGACGAAACACCGATCAGGCCACGCTCGAAAGGTTTTAGAGCTAGAAAT
human_exon_crispr_v1_001016	NM_080431_ex1T:site_17	chr1:2938470-2938492	-	GTGATCAGGCCACGCTCGAAAGG	GGAAAGGACGAAACACCGTGATCAGGCCACGCTCGAAGTTTTAGAGCTAGAAAT
human_exon_crispr_v1_001017	NM_080431_ex1T:site_21	chr1:2938554-2938576	-	GCAAGCAGGGGCTGGTCGCTGGG	GGAAAGGACGAAACACCGCAAGCAGGGGCTGGTCGCTGTTTTAGAGCTAGAAAT
human_exon_crispr_v1_001018	NM_080431_ex1T:site_23	chr1:2938566-2938588	-	GAGGGCTCCGTTGCAAGCAGGGG	GGAAAGGACGAAACACCGAGGGCTCCGTTGCAAGCAGGTTTTAGAGCTAGAAAT
human_exon_crispr_v1_001019	NM_080431_ex1T:site_24	chr1:2938567-2938589	-	GGAGGGCTCCGTTGCAAGCAGGG	GGAAAGGACGAAACACCGGAGGGCTCCGTTGCAAGCAGTTTTAGAGCTAGAAAT
human_exon_crispr_v1_001020	NM_080431_ex1T:site_33	chr1:2938777-2938799	-	GTGGAGCTTGGTGACTGCGTGGG	GGAAAGGACGAAACACCGTGGAGCTTGGTGACTGCGTGTTTTAGAGCTAGAAAT
human_exon_crispr_v1_001021	NM_080431_ex1T:site_47	chr1:2938984-2939006	-	GAGGCTGATGATGTTCCCGTCGG	GGAAAGGACGAAACACCGAGGCTGATGATGTTCCCGTGTTTTAGAGCTAGAAAT
human_exon_crispr_v1_001022	NM_080431_ex1T:site_52	chr1:2939066-2939088	+	GAGCCCCGGGCTCTCGAATATGG	GGAAAGGACGAAACACCGAGCCCCGGGCTCTCGAATAGTTTTAGAGCTAGAAAT
human_exon_crispr_v1_001023	NM_080431_ex1T:site_53	chr1:2939070-2939092	-	GAGACCATATTCGAGAGCCCGGG	GGAAAGGACGAAACACCGAGACCATATTCGAGAGCCCGTTTTAGAGCTAGAAAT
human_exon_crispr_v1_001024	NM_080431_ex1T:site_68	chr1:2939231-2939253	-	GGGGAGCCGTGATCTTGATGGGG	GGAAAGGACGAAACACCGGGGAGCCGTGATCTTGATGGTTTTAGAGCTAGAAAT
human_exon_crispr_v1_001025	NM_080431_ex1T:site_69	chr1:2939232-2939254	-	GGGGGAGCCGTGATCTTGATGGG	GGAAAGGACGAAACACCGGGGGAGCCGTGATCTTGATGTTTTAGAGCTAGAAAT
human_exon_crispr_v1_001026	NM_080431_ex1T:site_70	chr1:2939233-2939255	-	GGGGGGAGCCGTGATCTTGATGG	GGAAAGGACGAAACACCGGGGGGAGCCGTGATCTTGAGTTTTAGAGCTAGAAAT
human_exon_crispr_v1_001027	NM_080431_ex1T:site_71	chr1:2939250-2939272	-	GTGGAGAACCACCGGTCGGGGGG	GGAAAGGACGAAACACCGTGGAGAACCACCGGTCGGGGTTTTAGAGCTAGAAAT
human_exon_crispr_v1_001028	NM_080431_ex1T:site_72	chr1:2939251-2939273	-	GGTGGAGAACCACCGGTCGGGGG	GGAAAGGACGAAACACCGGTGGAGAACCACCGGTCGGGTTTTAGAGCTAGAAAT
human_exon_crispr_v1_001029	NM_080431_ex1T:site_77	chr1:2939324-2939346	+	GGTCACCGCCGCAGACTTCAAGG	GGAAAGGACGAAACACCGGTCACCGCCGCAGACTTCAGTTTTAGAGCTAGAAAT
human_exon_crispr_v1_001030	NM_022114_ex1T;NM_199454_ex1T:site_1	chr1:2985809-2985831	-	GATCGCATGGTGTCGGCTCGCGG	GGAAAGGACGAAACACCGATCGCATGGTGTCGGCTCGGTTTTAGAGCTAGAAAT
human_exon_crispr_v1_001031	NM_022114_ex2;NM_199454_ex2:site_6	chr1:3102784-3102806	-	GACGGTGGCCCCACGGGGATGGG	GGAAAGGACGAAACACCGACGGTGGCCCCACGGGGATGTTTTAGAGCTAGAAAT
human_exon_crispr_v1_001032	NM_022114_ex2;NM_199454_ex2:site_9	chr1:3102804-3102826	+	GTCCCCCTTCCCCACCAGCGAGG	GGAAAGGACGAAACACCGTCCCCCTTCCCCACCAGCGGTTTTAGAGCTAGAAAT
human_exon_crispr_v1_001033	NM_022114_ex2;NM_199454_ex2:site_12	chr1:3102813-3102835	-	GGGTGAAGTCCTCGCTGGTGGGG	GGAAAGGACGAAACACCGGGTGAAGTCCTCGCTGGTGGTTTTAGAGCTAGAAAT
human_exon_crispr_v1_001034	NM_022114_ex2;NM_199454_ex2:site_13	chr1:3102814-3102836	-	GGGGTGAAGTCCTCGCTGGTGGG	GGAAAGGACGAAACACCGGGGTGAAGTCCTCGCTGGTGTTTTAGAGCTAGAAAT
human_exon_crispr_v1_001035	NM_022114_ex2;NM_199454_ex2:site_33	chr1:3103017-3103039	+	GGAGACAGACTTCGGATGGGAGG	GGAAAGGACGAAACACCGGAGACAGACTTCGGATGGGGTTTTAGAGCTAGAAAT
human_exon_crispr_v1_001036	NM_022114_ex4;NM_199454_ex4:site_4	chr1:3301747-3301769	+	GCGTGGATGCAAATCAGGCGGGG	GGAAAGGACGAAACACCGCGTGGATGCAAATCAGGCGGTTTTAGAGCTAGAAAT
human_exon_crispr_v1_001037	NM_022114_ex5;NM_199454_ex5:site_4	chr1:3313111-3313133	+	GAAGGAAGGCGTCTACCCCCTGG	GGAAAGGACGAAACACCGAAGGAAGGCGTCTACCCCCGTTTTAGAGCTAGAAAT
human_exon_crispr_v1_001038	NM_022114_ex5;NM_199454_ex5:site_10	chr1:3313150-3313172	-	GGGGAGGGGTCTTACCGTCCAGG	GGAAAGGACGAAACACCGGGGAGGGGTCTTACCGTCCGTTTTAGAGCTAGAAAT
human_exon_crispr_v1_001039	NM_022114_ex6;NM_199454_ex6:site_1	chr1:3319368-3319390	-	GTTCGTCACACTCGTCACAGCGG	GGAAAGGACGAAACACCGTTCGTCACACTCGTCACAGGTTTTAGAGCTAGAAAT
human_exon_crispr_v1_001040	NM_022114_ex6;NM_199454_ex6:site_5	chr1:3319444-3319466	+	GTGGGGGCTGCGCTCTACGAGGG	GGAAAGGACGAAACACCGTGGGGGCTGCGCTCTACGAGTTTTAGAGCTAGAAAT
human_exon_crispr_v1_001041	NM_022114_ex6;NM_199454_ex6:site_13	chr1:3319518-3319540	-	GCTCGCAGTCCTTGCACTCGTGG	GGAAAGGACGAAACACCGCTCGCAGTCCTTGCACTCGGTTTTAGAGCTAGAAAT
human_exon_crispr_v1_001042	NM_022114_ex7;NM_199454_ex7:site_5	chr1:3321312-3321334	+	GCACATGGTCATCCACACGGAGG	GGAAAGGACGAAACACCGCACATGGTCATCCACACGGGTTTTAGAGCTAGAAAT
human_exon_crispr_v1_001043	NM_022114_ex7;NM_199454_ex7:site_10	chr1:3321407-3321429	-	GAAGCGTTTGCCGCTGTCGTGGG	GGAAAGGACGAAACACCGAAGCGTTTGCCGCTGTCGTGTTTTAGAGCTAGAAAT
human_exon_crispr_v1_001044	NM_022114_ex8;NM_199454_ex8:site_4	chr1:3322088-3322110	+	GCACATCCGCTCGCAGCACGTGG	GGAAAGGACGAAACACCGCACATCCGCTCGCAGCACGGTTTTAGAGCTAGAAAT
human_exon_crispr_v1_001045	NM_022114_ex8;NM_199454_ex8:site_5	chr1:3322094-3322116	-	GAGCGCCCACGTGCTGCGAGCGG	GGAAAGGACGAAACACCGAGCGCCCACGTGCTGCGAGGTTTTAGAGCTAGAAAT
human_exon_crispr_v1_001046	NM_022114_ex9;NM_199454_ex9:site_4	chr1:3328099-3328121	+	GGGCAAGAACCATTACACGCCGG	GGAAAGGACGAAACACCGGGCAAGAACCATTACACGCGTTTTAGAGCTAGAAAT
human_exon_crispr_v1_001047	NM_022114_ex9;NM_199454_ex9:site_5	chr1:3328100-3328122	+	GGCAAGAACCATTACACGCCGGG	GGAAAGGACGAAACACCGGCAAGAACCATTACACGCCGTTTTAGAGCTAGAAAT
human_exon_crispr_v1_001048	NM_022114_ex9;NM_199454_ex9:site_25	chr1:3328274-3328296	-	GGGGTGAGTGCGGGGAACGTGGG	GGAAAGGACGAAACACCGGGGTGAGTGCGGGGAACGTGTTTTAGAGCTAGAAAT
human_exon_crispr_v1_001049	NM_022114_ex9;NM_199454_ex9:site_56	chr1:3328431-3328453	-	GTTGCTGACGGCGGAGACCAGGG	GGAAAGGACGAAACACCGTTGCTGACGGCGGAGACCAGTTTTAGAGCTAGAAAT
human_exon_crispr_v1_001050	NM_022114_ex9;NM_199454_ex9:site_60	chr1:3328485-3328507	-	GCGGCTCTCGAACTTCTCCTCGG	GGAAAGGACGAAACACCGCGGCTCTCGAACTTCTCCTGTTTTAGAGCTAGAAAT
human_exon_crispr_v1_001051	NM_022114_ex9;NM_199454_ex9:site_71	chr1:3328672-3328694	+	GGGCAAGGGCAAGTCCGCCGAGG	GGAAAGGACGAAACACCGGGCAAGGGCAAGTCCGCCGGTTTTAGAGCTAGAAAT
human_exon_crispr_v1_001052	NM_022114_ex9;NM_199454_ex9:site_72	chr1:3328673-3328695	+	GGCAAGGGCAAGTCCGCCGAGGG	GGAAAGGACGAAACACCGGCAAGGGCAAGTCCGCCGAGTTTTAGAGCTAGAAAT
human_exon_crispr_v1_001053	NM_022114_ex9;NM_199454_ex9:site_80	chr1:3328711-3328733	+	GGGCGGCTTGGCGCCCCCGGGGG	GGAAAGGACGAAACACCGGGCGGCTTGGCGCCCCCGGGTTTTAGAGCTAGAAAT
human_exon_crispr_v1_001054	NM_022114_ex9;NM_199454_ex9:site_81	chr1:3328727-3328749	-	GCCACGCTGTTCGGGGCCCCCGG	GGAAAGGACGAAACACCGCCACGCTGTTCGGGGCCCCGTTTTAGAGCTAGAAAT
human_exon_crispr_v1_001055	NM_022114_ex9;NM_199454_ex9:site_82	chr1:3328732-3328754	+	GGCCCCGAACAGCGTGGCCGAGG	GGAAAGGACGAAACACCGGCCCCGAACAGCGTGGCCGGTTTTAGAGCTAGAAAT
human_exon_crispr_v1_001056	NM_022114_ex9;NM_199454_ex9:site_84	chr1:3328736-3328758	-	GGCACCTCGGCCACGCTGTTCGG	GGAAAGGACGAAACACCGGCACCTCGGCCACGCTGTTGTTTTAGAGCTAGAAAT
human_exon_crispr_v1_001057	NM_022114_ex9;NM_199454_ex9:site_95	chr1:3328854-3328876	-	GCCAAAGTACTTCTCGGCAATGG	GGAAAGGACGAAACACCGCCAAAGTACTTCTCGGCAAGTTTTAGAGCTAGAAAT
human_exon_crispr_v1_001058	NM_022114_ex9;NM_199454_ex9:site_108	chr1:3328976-3328998	-	GCGAGGGCTCGGTCCGTGAAGGG	GGAAAGGACGAAACACCGCGAGGGCTCGGTCCGTGAAGTTTTAGAGCTAGAAAT
human_exon_crispr_v1_001059	NM_022114_ex9;NM_199454_ex9:site_109	chr1:3328977-3328999	-	GGCGAGGGCTCGGTCCGTGAAGG	GGAAAGGACGAAACACCGGCGAGGGCTCGGTCCGTGAGTTTTAGAGCTAGAAAT
human_exon_crispr_v1_001060	NM_022114_ex9;NM_199454_ex9:site_121	chr1:3329091-3329113	-	GGGCTTCACGTCTTTGGGCTTGG	GGAAAGGACGAAACACCGGGCTTCACGTCTTTGGGCTGTTTTAGAGCTAGAAAT
human_exon_crispr_v1_001061	NM_022114_ex9;NM_199454_ex9:site_128	chr1:3329132-3329154	+	GGCCCCTCGGCCCCCGCATCCGG	GGAAAGGACGAAACACCGGCCCCTCGGCCCCCGCATCGTTTTAGAGCTAGAAAT
human_exon_crispr_v1_001062	NM_022114_ex9;NM_199454_ex9:site_129	chr1:3329143-3329165	-	GCTGCTCCTCGCCGGATGCGGGG	GGAAAGGACGAAACACCGCTGCTCCTCGCCGGATGCGGTTTTAGAGCTAGAAAT
human_exon_crispr_v1_001063	NM_022114_ex9;NM_199454_ex9:site_130	chr1:3329144-3329166	-	GGCTGCTCCTCGCCGGATGCGGG	GGAAAGGACGAAACACCGGCTGCTCCTCGCCGGATGCGTTTTAGAGCTAGAAAT
human_exon_crispr_v1_001064	NM_022114_ex9;NM_199454_ex9:site_140	chr1:3329246-3329268	+	GGGGAACGCAAGCTGGGCGCCGG	GGAAAGGACGAAACACCGGGGAACGCAAGCTGGGCGCGTTTTAGAGCTAGAAAT
human_exon_crispr_v1_001065	NM_022114_ex9;NM_199454_ex9:site_148	chr1:3329313-3329335	-	GGGCTTGGCGTAGTGGAGCGGGG	GGAAAGGACGAAACACCGGGCTTGGCGTAGTGGAGCGGTTTTAGAGCTAGAAAT
human_exon_crispr_v1_001066	NM_022114_ex9;NM_199454_ex9:site_149	chr1:3329315-3329337	-	GAGGGCTTGGCGTAGTGGAGCGG	GGAAAGGACGAAACACCGAGGGCTTGGCGTAGTGGAGGTTTTAGAGCTAGAAAT
human_exon_crispr_v1_001067	NM_022114_ex11;NM_199454_ex11:site_5	chr1:3334434-3334456	+	GCAGCCATGAAGGCGGACTCGGG	GGAAAGGACGAAACACCGCAGCCATGAAGGCGGACTCGTTTTAGAGCTAGAAAT
human_exon_crispr_v1_001068	NM_022114_ex11;NM_199454_ex11:site_14	chr1:3334486-3334508	-	GGGTGGGGACCGGAAGTTGAAGG	GGAAAGGACGAAACACCGGGTGGGGACCGGAAGTTGAGTTTTAGAGCTAGAAAT
human_exon_crispr_v1_001069	NM_022114_ex11;NM_199454_ex11:site_18	chr1:3334507-3334529	-	GATGGGGTCGGAGAGCGTTGGGG	GGAAAGGACGAAACACCGATGGGGTCGGAGAGCGTTGGTTTTAGAGCTAGAAAT
human_exon_crispr_v1_001070	NM_022114_ex11;NM_199454_ex11:site_19	chr1:3334508-3334530	-	GGATGGGGTCGGAGAGCGTTGGG	GGAAAGGACGAAACACCGGATGGGGTCGGAGAGCGTTGTTTTAGAGCTAGAAAT
human_exon_crispr_v1_001071	NM_022114_ex12;NM_199454_ex12:site_3	chr1:3335272-3335294	+	GACACCTGAGGACGCACACTGGG	GGAAAGGACGAAACACCGACACCTGAGGACGCACACTGTTTTAGAGCTAGAAAT
human_exon_crispr_v1_001072	NM_022114_ex12;NM_199454_ex12:site_4	chr1:3335276-3335298	-	GCTCCCCAGTGTGCGTCCTCAGG	GGAAAGGACGAAACACCGCTCCCCAGTGTGCGTCCTCGTTTTAGAGCTAGAAAT
human_exon_crispr_v1_001073	NM_022114_ex13;NM_199454_ex13:site_4	chr1:3342171-3342193	+	GCATCTCTTCGAACCTCCAGCGG	GGAAAGGACGAAACACCGCATCTCTTCGAACCTCCAGGTTTTAGAGCTAGAAAT
human_exon_crispr_v1_001074	NM_022114_ex13;NM_199454_ex13:site_5	chr1:3342187-3342209	-	GGATGTTCCGGACGTGCCGCTGG	GGAAAGGACGAAACACCGGATGTTCCGGACGTGCCGCGTTTTAGAGCTAGAAAT
human_exon_crispr_v1_001075	NM_022114_ex14;NM_199454_ex14:site_6	chr1:3342629-3342651	+	GGGGTCCTCACGAACCACCTGGG	GGAAAGGACGAAACACCGGGGTCCTCACGAACCACCTGTTTTAGAGCTAGAAAT
human_exon_crispr_v1_001076	NM_022114_ex15;NM_199454_ex15:site_1	chr1:3347437-3347459	+	GCGGACATGCAGATCGTGGACGG	GGAAAGGACGAAACACCGCGGACATGCAGATCGTGGAGTTTTAGAGCTAGAAAT
human_exon_crispr_v1_001077	NM_022114_ex15;NM_199454_ex15:site_5	chr1:3347508-3347530	+	GGAGGAGGACGACGATGACCTGG	GGAAAGGACGAAACACCGGAGGAGGACGACGATGACCGTTTTAGAGCTAGAAAT
human_exon_crispr_v1_001078	NM_022114_ex15;NM_199454_ex15:site_6	chr1:3347511-3347533	+	GGAGGACGACGATGACCTGGAGG	GGAAAGGACGAAACACCGGAGGACGACGATGACCTGGGTTTTAGAGCTAGAAAT
human_exon_crispr_v1_001079	NM_022114_ex15;NM_199454_ex15:site_10	chr1:3347555-3347577	-	GGTGTCATCCTGCGACTTCCCGG	GGAAAGGACGAAACACCGGTGTCATCCTGCGACTTCCGTTTTAGAGCTAGAAAT
human_exon_crispr_v1_001080	NM_022114_ex16;NM_199454_ex16:site_2	chr1:3348569-3348591	+	GCCGATGCCGACTTTTGGGAAGG	GGAAAGGACGAAACACCGCCGATGCCGACTTTTGGGAGTTTTAGAGCTAGAAAT
human_exon_crispr_v1_001081	NM_022114_ex17T;NM_199454_ex17T:site_2	chr1:3350260-3350282	-	GAGAGGAGTGTCTTCGGAAAGGG	GGAAAGGACGAAACACCGAGAGGAGTGTCTTCGGAAAGTTTTAGAGCTAGAAAT
human_exon_crispr_v1_001082	NM_022114_ex17T;NM_199454_ex17T:site_3	chr1:3350261-3350283	-	GGAGAGGAGTGTCTTCGGAAAGG	GGAAAGGACGAAACACCGGAGAGGAGTGTCTTCGGAAGTTTTAGAGCTAGAAAT
human_exon_crispr_v1_001083	NM_014448_ex2T:site_9	chr1:3379711-3379733	+	GGAGCTCCGGCTCGATGCCGGGG	GGAAAGGACGAAACACCGGAGCTCCGGCTCGATGCCGGTTTTAGAGCTAGAAAT
human_exon_crispr_v1_001084	NM_014448_ex2T:site_10	chr1:3379712-3379734	+	GAGCTCCGGCTCGATGCCGGGGG	GGAAAGGACGAAACACCGAGCTCCGGCTCGATGCCGGGTTTTAGAGCTAGAAAT
human_exon_crispr_v1_001085	NM_014448_ex2T:site_11	chr1:3379717-3379739	-	GGTTCCCCCCGGCATCGAGCCGG	GGAAAGGACGAAACACCGGTTCCCCCCGGCATCGAGCGTTTTAGAGCTAGAAAT
human_exon_crispr_v1_001086	NM_014448_ex2T:site_15	chr1:3379770-3379792	-	GGCATCGTCTCTAACACGCGGGG	GGAAAGGACGAAACACCGGCATCGTCTCTAACACGCGGTTTTAGAGCTAGAAAT
human_exon_crispr_v1_001087	NM_014448_ex2T:site_39	chr1:3380001-3380023	-	GAGGAGCTTAGGGTCCCGCCGGG	GGAAAGGACGAAACACCGAGGAGCTTAGGGTCCCGCCGTTTTAGAGCTAGAAAT
human_exon_crispr_v1_001088	NM_014448_ex2T:site_49	chr1:3380095-3380117	+	GCGGAACCAATCCTACCGGGCGG	GGAAAGGACGAAACACCGCGGAACCAATCCTACCGGGGTTTTAGAGCTAGAAAT
human_exon_crispr_v1_001089	NM_014448_ex2T:site_50	chr1:3380106-3380128	-	GCCCTTCATGGCCGCCCGGTAGG	GGAAAGGACGAAACACCGCCCTTCATGGCCGCCCGGTGTTTTAGAGCTAGAAAT
human_exon_crispr_v1_001090	NM_014448_ex3:site_3	chr1:3382746-3382768	-	GCCACACTCACCGTCCTTGAAGG	GGAAAGGACGAAACACCGCCACACTCACCGTCCTTGAGTTTTAGAGCTAGAAAT
human_exon_crispr_v1_001091	NM_014448_ex4:site_11	chr1:3383832-3383854	+	GAAGGTGGACGCCACCATTGTGG	GGAAAGGACGAAACACCGAAGGTGGACGCCACCATTGGTTTTAGAGCTAGAAAT
human_exon_crispr_v1_001092	NM_014448_ex4:site_15	chr1:3383892-3383914	+	GCTCCCAGAGGTAGCGCCGGAGG	GGAAAGGACGAAACACCGCTCCCAGAGGTAGCGCCGGGTTTTAGAGCTAGAAAT
human_exon_crispr_v1_001093	NM_014448_ex6:site_1	chr1:3386011-3386033	-	GGTAGGAGAACTCCGACGTGAGG	GGAAAGGACGAAACACCGGTAGGAGAACTCCGACGTGGTTTTAGAGCTAGAAAT
human_exon_crispr_v1_001094	NM_014448_ex7:site_6	chr1:3389674-3389696	-	GATGTCCTCGACCAGCACCTGGG	GGAAAGGACGAAACACCGATGTCCTCGACCAGCACCTGTTTTAGAGCTAGAAAT
human_exon_crispr_v1_001095	NM_014448_ex7:site_9	chr1:3389737-3389759	-	GTTGGAGCAGTAGGCGATGTAGG	GGAAAGGACGAAACACCGTTGGAGCAGTAGGCGATGTGTTTTAGAGCTAGAAAT
human_exon_crispr_v1_001096	NM_014448_ex7:site_10	chr1:3389746-3389768	-	GTAGACCTCGTTGGAGCAGTAGG	GGAAAGGACGAAACACCGTAGACCTCGTTGGAGCAGTGTTTTAGAGCTAGAAAT
human_exon_crispr_v1_001097	NM_014448_ex9:site_3	chr1:3391288-3391310	-	GTACCTTTCGGAGTGGCCCTGGG	GGAAAGGACGAAACACCGTACCTTTCGGAGTGGCCCTGTTTTAGAGCTAGAAAT
human_exon_crispr_v1_001098	NM_014448_ex11:site_8	chr1:3394506-3394528	-	GGCAATTTTTCGAAAAAGTCCGG	GGAAAGGACGAAACACCGGCAATTTTTCGAAAAAGTCGTTTTAGAGCTAGAAAT
human_exon_crispr_v1_001099	NM_014448_ex11:site_9	chr1:3394531-3394553	-	GGAAAAGGTAGCACGTTGGCCGG	GGAAAGGACGAAACACCGGAAAAGGTAGCACGTTGGCGTTTTAGAGCTAGAAAT
human_exon_crispr_v1_001100	NM_014448_ex12:site_5	chr1:3395070-3395092	-	GAGCTACGGTTGCCGCCCCCGGG	GGAAAGGACGAAACACCGAGCTACGGTTGCCGCCCCCGTTTTAGAGCTAGAAAT
human_exon_crispr_v1_001101	NM_014448_ex12:site_6	chr1:3395071-3395093	-	GGAGCTACGGTTGCCGCCCCCGG	GGAAAGGACGAAACACCGGAGCTACGGTTGCCGCCCCGTTTTAGAGCTAGAAAT
human_exon_crispr_v1_001102	NM_014448_ex12:site_11	chr1:3395117-3395139	+	GACCCTGCTTCGCAACAGCGAGG	GGAAAGGACGAAACACCGACCCTGCTTCGCAACAGCGGTTTTAGAGCTAGAAAT
human_exon_crispr_v1_001103	NM_014448_ex12:site_13	chr1:3395120-3395142	-	GGCCCTCGCTGTTGCGAAGCAGG	GGAAAGGACGAAACACCGGCCCTCGCTGTTGCGAAGCGTTTTAGAGCTAGAAAT
human_exon_crispr_v1_001104	NM_014448_ex12:site_15	chr1:3395164-3395186	-	GCCCACTTACGCGGAGTCCGAGG	GGAAAGGACGAAACACCGCCCACTTACGCGGAGTCCGGTTTTAGAGCTAGAAAT
human_exon_crispr_v1_001105	NM_014448_ex14:site_6	chr1:3396403-3396425	-	GTCTGCTTGCTTCGCGAAGAAGG	GGAAAGGACGAAACACCGTCTGCTTGCTTCGCGAAGAGTTTTAGAGCTAGAAAT
human_exon_crispr_v1_001106	NM_014448_ex15T:site_2	chr1:3396997-3397019	-	GAGCCACCCTGAACCCGGATAGG	GGAAAGGACGAAACACCGAGCCACCCTGAACCCGGATGTTTTAGAGCTAGAAAT
human_exon_crispr_v1_001107	NM_014448_ex15T:site_8	chr1:3397100-3397122	+	GGAGGGCAATGTCCGCAGGATGG	GGAAAGGACGAAACACCGGAGGGCAATGTCCGCAGGAGTTTTAGAGCTAGAAAT
human_exon_crispr_v1_001108	NM_001409_ex37T:site_2	chr1:3407097-3407119	+	GCCTCGCTGGTCCACCGCTCCGG	GGAAAGGACGAAACACCGCCTCGCTGGTCCACCGCTCGTTTTAGAGCTAGAAAT
human_exon_crispr_v1_001109	NM_001409_ex37T:site_3	chr1:3407105-3407127	+	GGTCCACCGCTCCGGGATGTGGG	GGAAAGGACGAAACACCGGTCCACCGCTCCGGGATGTGTTTTAGAGCTAGAAAT
human_exon_crispr_v1_001110	NM_001409_ex36:site_3	chr1:3407485-3407507	+	GGGCTAAGGACGGGTTCTCGGGG	GGAAAGGACGAAACACCGGGCTAAGGACGGGTTCTCGGTTTTAGAGCTAGAAAT
human_exon_crispr_v1_001111	NM_001409_ex35:site_6	chr1:3409250-3409272	-	GCTGACTGCGACCCTGTCAGTGG	GGAAAGGACGAAACACCGCTGACTGCGACCCTGTCAGGTTTTAGAGCTAGAAAT
human_exon_crispr_v1_001112	NM_001409_ex33:site_5	chr1:3410607-3410629	-	GCCCCCTGCGACCCCATCAGTGG	GGAAAGGACGAAACACCGCCCCCTGCGACCCCATCAGGTTTTAGAGCTAGAAAT
human_exon_crispr_v1_001113	NM_001409_ex32:site_11	chr1:3411035-3411057	+	GGCGGCTCCGTAGCGCCCAGGGG	GGAAAGGACGAAACACCGGCGGCTCCGTAGCGCCCAGGTTTTAGAGCTAGAAAT
human_exon_crispr_v1_001114	NM_001409_ex32:site_12	chr1:3411036-3411058	+	GCGGCTCCGTAGCGCCCAGGGGG	GGAAAGGACGAAACACCGCGGCTCCGTAGCGCCCAGGGTTTTAGAGCTAGAAAT
human_exon_crispr_v1_001115	NM_001409_ex31:site_9	chr1:3411270-3411292	+	GCTCGCAGCCCACGCCAAACCGG	GGAAAGGACGAAACACCGCTCGCAGCCCACGCCAAACGTTTTAGAGCTAGAAAT
human_exon_crispr_v1_001116	NM_001409_ex30:site_8	chr1:3412501-3412523	-	GCGGCCTGCGACCCTGTGACCGG	GGAAAGGACGAAACACCGCGGCCTGCGACCCTGTGACGTTTTAGAGCTAGAAAT
human_exon_crispr_v1_001117	NM_001409_ex30:site_13	chr1:3412561-3412583	-	GCCTGTCCGCAGGGCCGCTTCGG	GGAAAGGACGAAACACCGCCTGTCCGCAGGGCCGCTTGTTTTAGAGCTAGAAAT
human_exon_crispr_v1_001118	NM_001409_ex29:site_8	chr1:3413265-3413287	-	GCTCCTGTGATGCGGCCACGGGG	GGAAAGGACGAAACACCGCTCCTGTGATGCGGCCACGGTTTTAGAGCTAGAAAT
human_exon_crispr_v1_001119	NM_001409_ex29:site_12	chr1:3413325-3413347	-	GATGTCCGCCCGGGCGGTATGGG	GGAAAGGACGAAACACCGATGTCCGCCCGGGCGGTATGTTTTAGAGCTAGAAAT
human_exon_crispr_v1_001120	NM_001409_ex27:site_8	chr1:3413844-3413866	-	GCTGCCTGCCACCACGTCACTGG	GGAAAGGACGAAACACCGCTGCCTGCCACCACGTCACGTTTTAGAGCTAGAAAT
human_exon_crispr_v1_001121	NM_001409_ex26:site_4	chr1:3414980-3415002	+	GGCCCGTGTGCGGGTCACACAGG	GGAAAGGACGAAACACCGGCCCGTGTGCGGGTCACACGTTTTAGAGCTAGAAAT
human_exon_crispr_v1_001122	NM_001409_ex26:site_5	chr1:3414982-3415004	-	GGCCTGTGTGACCCGCACACGGG	GGAAAGGACGAAACACCGGCCTGTGTGACCCGCACACGTTTTAGAGCTAGAAAT
human_exon_crispr_v1_001123	NM_001409_ex25:site_10	chr1:3415355-3415377	+	GCCGACAGTTGTCGCCGTACAGG	GGAAAGGACGAAACACCGCCGACAGTTGTCGCCGTACGTTTTAGAGCTAGAAAT
human_exon_crispr_v1_001124	NM_001409_ex25:site_11	chr1:3415356-3415378	-	GCCTGTACGGCGACAACTGTCGG	GGAAAGGACGAAACACCGCCTGTACGGCGACAACTGTGTTTTAGAGCTAGAAAT
human_exon_crispr_v1_001125	NM_001409_ex25:site_13	chr1:3415369-3415391	-	GCCTGCCCTGCCGGCCTGTACGG	GGAAAGGACGAAACACCGCCTGCCCTGCCGGCCTGTAGTTTTAGAGCTAGAAAT
human_exon_crispr_v1_001126	NM_001409_ex24:site_8	chr1:3415771-3415793	-	GGCCTGTGCCTGCTTTAACGGGG	GGAAAGGACGAAACACCGGCCTGTGCCTGCTTTAACGGTTTTAGAGCTAGAAAT
human_exon_crispr_v1_001127	NM_001409_ex23:site_11	chr1:3416259-3416281	-	GCCTGCCCGGCCGGCTTCTTTGG	GGAAAGGACGAAACACCGCCTGCCCGGCCGGCTTCTTGTTTTAGAGCTAGAAAT
human_exon_crispr_v1_001128	NM_001409_ex21:site_2	chr1:3417190-3417212	+	GACTCACGCTGCTCGCACCGCGG	GGAAAGGACGAAACACCGACTCACGCTGCTCGCACCGGTTTTAGAGCTAGAAAT
human_exon_crispr_v1_001129	NM_001409_ex20:site_2	chr1:3417540-3417562	+	GCTAAAGCCGGTCCACCCGGGGG	GGAAAGGACGAAACACCGCTAAAGCCGGTCCACCCGGGTTTTAGAGCTAGAAAT
human_exon_crispr_v1_001130	NM_001409_ex19:site_5	chr1:3417788-3417810	-	GCCCGCTGCGACCCTGAGACCGG	GGAAAGGACGAAACACCGCCCGCTGCGACCCTGAGACGTTTTAGAGCTAGAAAT
human_exon_crispr_v1_001131	NM_001409_ex18:site_5	chr1:3418386-3418408	-	GGGCAGTGCCGGTGTCCGCCGGG	GGAAAGGACGAAACACCGGGCAGTGCCGGTGTCCGCCGTTTTAGAGCTAGAAAT
human_exon_crispr_v1_001132	NM_001409_ex18:site_7	chr1:3418399-3418421	+	GGCACTGCCCCGTGACCCCGTGG	GGAAAGGACGAAACACCGGCACTGCCCCGTGACCCCGGTTTTAGAGCTAGAAAT
human_exon_crispr_v1_001133	NM_001409_ex18:site_10	chr1:3418408-3418430	-	GGCCCCCTGCCACGGGGTCACGG	GGAAAGGACGAAACACCGGCCCCCTGCCACGGGGTCAGTTTTAGAGCTAGAAAT
human_exon_crispr_v1_001134	NM_001409_ex18:site_16	chr1:3418464-3418486	-	GAGTGCCCGGTGGGGACGTTTGG	GGAAAGGACGAAACACCGAGTGCCCGGTGGGGACGTTGTTTTAGAGCTAGAAAT
human_exon_crispr_v1_001135	NM_001409_ex17:site_3	chr1:3421816-3421838	-	GACTCCGTGAGCGGCGAGTGTGG	GGAAAGGACGAAACACCGACTCCGTGAGCGGCGAGTGGTTTTAGAGCTAGAAAT
human_exon_crispr_v1_001136	NM_001409_ex17:site_4	chr1:3421825-3421847	-	GTGGCCTGTGACTCCGTGAGCGG	GGAAAGGACGAAACACCGTGGCCTGTGACTCCGTGAGGTTTTAGAGCTAGAAAT
human_exon_crispr_v1_001137	NM_001409_ex15:site_5	chr1:3422711-3422733	+	GGCAGGCCCCGTAGAGGCGGTGG	GGAAAGGACGAAACACCGGCAGGCCCCGTAGAGGCGGGTTTTAGAGCTAGAAAT
human_exon_crispr_v1_001138	NM_001409_ex15:site_8	chr1:3422727-3422749	+	GCGGTGGCACCGGCCCCGGTTGG	GGAAAGGACGAAACACCGCGGTGGCACCGGCCCCGGTGTTTTAGAGCTAGAAAT
human_exon_crispr_v1_001139	NM_001409_ex15:site_12	chr1:3422774-3422796	+	GCTTGCCATAGTAGCCCTTGGGG	GGAAAGGACGAAACACCGCTTGCCATAGTAGCCCTTGGTTTTAGAGCTAGAAAT
human_exon_crispr_v1_001140	NM_001409_ex14:site_7	chr1:3424405-3424427	-	GGACCTGCGACTCTGTCACGGGG	GGAAAGGACGAAACACCGGACCTGCGACTCTGTCACGGTTTTAGAGCTAGAAAT
human_exon_crispr_v1_001141	NM_001409_ex14:site_8	chr1:3424406-3424428	-	GGGACCTGCGACTCTGTCACGGG	GGAAAGGACGAAACACCGGGACCTGCGACTCTGTCACGTTTTAGAGCTAGAAAT
human_exon_crispr_v1_001142	NM_001409_ex13:site_6	chr1:3425144-3425166	-	GCTGTGATTGCCCCGAGGGCTGG	GGAAAGGACGAAACACCGCTGTGATTGCCCCGAGGGCGTTTTAGAGCTAGAAAT
human_exon_crispr_v1_001143	NM_001409_ex13:site_7	chr1:3425148-3425170	-	GATGGCTGTGATTGCCCCGAGGG	GGAAAGGACGAAACACCGATGGCTGTGATTGCCCCGAGTTTTAGAGCTAGAAAT
human_exon_crispr_v1_001144	NM_001409_ex12:site_3	chr1:3425732-3425754	-	GCCCCACATTGCCGTGCTCCAGG	GGAAAGGACGAAACACCGCCCCACATTGCCGTGCTCCGTTTTAGAGCTAGAAAT
human_exon_crispr_v1_001145	NM_001409_ex12:site_7	chr1:3425783-3425805	-	GGAGGAGCCGATGGTGGACCTGG	GGAAAGGACGAAACACCGGAGGAGCCGATGGTGGACCGTTTTAGAGCTAGAAAT
human_exon_crispr_v1_001146	NM_001409_ex11:site_1	chr1:3426450-3426472	+	GTCCTCGTGCAGCCGGTAGCCGG	GGAAAGGACGAAACACCGTCCTCGTGCAGCCGGTAGCGTTTTAGAGCTAGAAAT
human_exon_crispr_v1_001147	NM_001409_ex11:site_2	chr1:3426452-3426474	-	GGCCGGCTACCGGCTGCACGAGG	GGAAAGGACGAAACACCGGCCGGCTACCGGCTGCACGGTTTTAGAGCTAGAAAT
human_exon_crispr_v1_001148	NM_001409_ex11:site_3	chr1:3426462-3426484	-	GCTCCTGCGAGGCCGGCTACCGG	GGAAAGGACGAAACACCGCTCCTGCGAGGCCGGCTACGTTTTAGAGCTAGAAAT
human_exon_crispr_v1_001149	NM_001409_ex11:site_6	chr1:3426516-3426538	+	GTGCTCGCAGCCGCCACGGCTGG	GGAAAGGACGAAACACCGTGCTCGCAGCCGCCACGGCGTTTTAGAGCTAGAAAT
human_exon_crispr_v1_001150	NM_001409_ex9:site_1	chr1:3428100-3428122	+	GAGCCAGTGCGCACCGATGCAGG	GGAAAGGACGAAACACCGAGCCAGTGCGCACCGATGCGTTTTAGAGCTAGAAAT
human_exon_crispr_v1_001151	NM_001409_ex9:site_2	chr1:3428103-3428125	-	GGACCTGCATCGGTGCGCACTGG	GGAAAGGACGAAACACCGGACCTGCATCGGTGCGCACGTTTTAGAGCTAGAAAT
human_exon_crispr_v1_001152	NM_001409_ex9:site_3	chr1:3428134-3428156	+	GTGTCCAGCTCGTAGCCGCGGGG	GGAAAGGACGAAACACCGTGTCCAGCTCGTAGCCGCGGTTTTAGAGCTAGAAAT
human_exon_crispr_v1_001153	NM_001409_ex8:site_1	chr1:3428562-3428584	-	GCCGGCAGTGCTACCGTGAGTGG	GGAAAGGACGAAACACCGCCGGCAGTGCTACCGTGAGGTTTTAGAGCTAGAAAT
human_exon_crispr_v1_001154	NM_001409_ex8:site_3	chr1:3428594-3428616	-	GTGTCACGCGGGCTATGAGCTGG	GGAAAGGACGAAACACCGTGTCACGCGGGCTATGAGCGTTTTAGAGCTAGAAAT
human_exon_crispr_v1_001155	NM_001409_ex8:site_8	chr1:3428671-3428693	-	GATGTGGACGAATGTGCCGCAGG	GGAAAGGACGAAACACCGATGTGGACGAATGTGCCGCGTTTTAGAGCTAGAAAT
human_exon_crispr_v1_001156	NM_001409_ex7:site_3	chr1:3431128-3431150	-	GGCTATCAGCTAGCAGCGGACGG	GGAAAGGACGAAACACCGGCTATCAGCTAGCAGCGGAGTTTTAGAGCTAGAAAT
human_exon_crispr_v1_001157	NM_001409_ex5:site_3	chr1:3440716-3440738	-	GTGAGTGCAAGCCCGGCTTCCGG	GGAAAGGACGAAACACCGTGAGTGCAAGCCCGGCTTCGTTTTAGAGCTAGAAAT
human_exon_crispr_v1_001158	NM_001409_ex5:site_5	chr1:3440754-3440776	+	GGGTGTTCACGCACCGGTGCTGG	GGAAAGGACGAAACACCGGGTGTTCACGCACCGGTGCGTTTTAGAGCTAGAAAT
human_exon_crispr_v1_001159	NM_001409_ex5:site_6	chr1:3440769-3440791	+	GGTGCTGGCAGCCACCGTTGTGG	GGAAAGGACGAAACACCGGTGCTGGCAGCCACCGTTGGTTTTAGAGCTAGAAAT
human_exon_crispr_v1_001160	NM_001409_ex5:site_7	chr1:3440770-3440792	+	GTGCTGGCAGCCACCGTTGTGGG	GGAAAGGACGAAACACCGTGCTGGCAGCCACCGTTGTGTTTTAGAGCTAGAAAT
human_exon_crispr_v1_001161	NM_001409_ex5:site_10	chr1:3440783-3440805	-	GACGAATGCCGAACCCACAACGG	GGAAAGGACGAAACACCGACGAATGCCGAACCCACAAGTTTTAGAGCTAGAAAT
human_exon_crispr_v1_001162	NM_001409_ex4:site_8	chr1:3496480-3496502	+	GGCGCTGCATTCAGCTGCGGAGG	GGAAAGGACGAAACACCGGCGCTGCATTCAGCTGCGGGTTTTAGAGCTAGAAAT
human_exon_crispr_v1_001163	NM_001409_ex2:site_1	chr1:3519029-3519051	-	GGTGCGTGGGTCATGAGCGGAGG	GGAAAGGACGAAACACCGGTGCGTGGGTCATGAGCGGGTTTTAGAGCTAGAAAT
human_exon_crispr_v1_001164	NM_001409_ex1T:site_5	chr1:3527732-3527754	+	GGCGGAACGCTGGCGCCCACGGG	GGAAAGGACGAAACACCGGCGGAACGCTGGCGCCCACGTTTTAGAGCTAGAAAT
human_exon_crispr_v1_001165	NM_182752_ex1T:site_3	chr1:3541666-3541688	+	GGCCGGTACGAGCCCCACGGCGG	GGAAAGGACGAAACACCGGCCGGTACGAGCCCCACGGGTTTTAGAGCTAGAAAT
human_exon_crispr_v1_001166	NM_182752_ex2:site_5	chr1:3542039-3542061	+	GTGGAGGACGGCGAGATCCAGGG	GGAAAGGACGAAACACCGTGGAGGACGGCGAGATCCAGTTTTAGAGCTAGAAAT
human_exon_crispr_v1_001167	NM_182752_ex2:site_6	chr1:3542067-3542089	+	GGCTGCTTACCGAGTAAGCCGGG	GGAAAGGACGAAACACCGGCTGCTTACCGAGTAAGCCGTTTTAGAGCTAGAAAT
human_exon_crispr_v1_001168	NM_182752_ex3:site_9	chr1:3542414-3542436	-	GGGAAACTGGAATTCTCCGTAGG	GGAAAGGACGAAACACCGGGAAACTGGAATTCTCCGTGTTTTAGAGCTAGAAAT
human_exon_crispr_v1_001169	NM_182752_ex4:site_4	chr1:3544144-3544166	-	GAAAGTGGCATAGGGCACGTTGG	GGAAAGGACGAAACACCGAAAGTGGCATAGGGCACGTGTTTTAGAGCTAGAAAT
human_exon_crispr_v1_001170	NM_017818_ex12T:site_5	chr1:3547631-3547653	-	GCATTTAAGCGGAGACTCGATGG	GGAAAGGACGAAACACCGCATTTAAGCGGAGACTCGAGTTTTAGAGCTAGAAAT
human_exon_crispr_v1_001171	NM_017818_ex11:site_10	chr1:3548190-3548212	+	GTCCCAGACCCAGACGGCATTGG	GGAAAGGACGAAACACCGTCCCAGACCCAGACGGCATGTTTTAGAGCTAGAAAT
human_exon_crispr_v1_001172	NM_017818_ex10:site_3	chr1:3548819-3548841	+	GCATTCCTATGCCGATTTTCGGG	GGAAAGGACGAAACACCGCATTCCTATGCCGATTTTCGTTTTAGAGCTAGAAAT
human_exon_crispr_v1_001173	NM_017818_ex10:site_4	chr1:3548824-3548846	-	GCAAACCCGAAAATCGGCATAGG	GGAAAGGACGAAACACCGCAAACCCGAAAATCGGCATGTTTTAGAGCTAGAAAT
human_exon_crispr_v1_001174	NM_017818_ex10:site_7	chr1:3548839-3548861	+	GGGTTTGCTCTGTCGGTAACAGG	GGAAAGGACGAAACACCGGGTTTGCTCTGTCGGTAACGTTTTAGAGCTAGAAAT
human_exon_crispr_v1_001175	NM_017818_ex8:site_2	chr1:3551591-3551613	-	GGAAAATGATCACGGAGTTTGGG	GGAAAGGACGAAACACCGGAAAATGATCACGGAGTTTGTTTTAGAGCTAGAAAT
human_exon_crispr_v1_001176	NM_017818_ex5:site_4	chr1:3553618-3553640	+	GTTCTGCCAGCGCCATGTAGCGG	GGAAAGGACGAAACACCGTTCTGCCAGCGCCATGTAGGTTTTAGAGCTAGAAAT
human_exon_crispr_v1_001177	NM_017818_ex4:site_1	chr1:3555372-3555394	+	GACGGTTATCCGCAGCTGTTGGG	GGAAAGGACGAAACACCGACGGTTATCCGCAGCTGTTGTTTTAGAGCTAGAAAT
human_exon_crispr_v1_001178	NM_017818_ex2:site_2	chr1:3564022-3564044	-	GATCCAGCACATCGAGTGGTCGG	GGAAAGGACGAAACACCGATCCAGCACATCGAGTGGTGTTTTAGAGCTAGAAAT
human_exon_crispr_v1_001179	NM_017818_ex1T:site_6	chr1:3566543-3566565	+	GAATACCTCGGAGAAGTTCATGG	GGAAAGGACGAAACACCGAATACCTCGGAGAAGTTCAGTTTTAGAGCTAGAAAT
human_exon_crispr_v1_001180	NM_001204186_ex3;NM_001204185_ex3;NM_001204184_ex3;NM_001204188_ex3;NM_001204187_ex3;NM_005427_ex3:site_4	chr1:3599657-3599679	+	GTCAAGCCGGGGGAATAATGAGG	GGAAAGGACGAAACACCGTCAAGCCGGGGGAATAATGGTTTTAGAGCTAGAAAT
human_exon_crispr_v1_001181	NM_001204186_ex3;NM_001204185_ex3;NM_001204184_ex3;NM_001204188_ex3;NM_001204187_ex3;NM_005427_ex3:site_7	chr1:3599723-3599745	+	GGGCATGACTACATCTGTCATGG	GGAAAGGACGAAACACCGGGCATGACTACATCTGTCAGTTTTAGAGCTAGAAAT
human_exon_crispr_v1_001182	NM_001204190_ex1T;NM_001204189_ex1T;NM_001126240_ex1T;NM_001126242_ex1T;NM_001126241_ex1T;NM_001204191_ex1T:site_1	chr1:3607456-3607478	-	GTACAGCATGGTAGGCGCCGGGG	GGAAAGGACGAAACACCGTACAGCATGGTAGGCGCCGGTTTTAGAGCTAGAAAT
human_exon_crispr_v1_001183	NM_001204190_ex1T;NM_001204189_ex1T;NM_001126240_ex1T;NM_001126242_ex1T;NM_001126241_ex1T;NM_001204191_ex1T:site_3	chr1:3607468-3607490	-	GGGGTCACCGACGTACAGCATGG	GGAAAGGACGAAACACCGGGGTCACCGACGTACAGCAGTTTTAGAGCTAGAAAT
human_exon_crispr_v1_001184	NM_001204190_ex2;NM_001204189_ex2;NM_001204186_ex4;NM_001204185_ex4;NM_001204184_ex4;NM_001204188_ex4;NM_001126240_ex2;NM_001126242_ex2;NM_001126241_ex2;NM_001204187_ex4;NM_005427_ex4;NM_001204191_ex2;NM_001204192_ex2T:site_1	chr1:3624093-3624115	-	GGCCTGGCGCGGGAAAGGGGAGG	GGAAAGGACGAAACACCGGCCTGGCGCGGGAAAGGGGGTTTTAGAGCTAGAAAT
human_exon_crispr_v1_001185	NM_001204190_ex2;NM_001204189_ex2;NM_001204186_ex4;NM_001204185_ex4;NM_001204184_ex4;NM_001204188_ex4;NM_001126240_ex2;NM_001126242_ex2;NM_001126241_ex2;NM_001204187_ex4;NM_005427_ex4;NM_001204191_ex2;NM_001204192_ex2T:site_5	chr1:3624142-3624164	+	GGACCAGATGAGCAGCCGCGCGG	GGAAAGGACGAAACACCGGACCAGATGAGCAGCCGCGGTTTTAGAGCTAGAAAT
human_exon_crispr_v1_001186	NM_001204190_ex2;NM_001204189_ex2;NM_001204186_ex4;NM_001204185_ex4;NM_001204184_ex4;NM_001204188_ex4;NM_001126240_ex2;NM_001126242_ex2;NM_001126241_ex2;NM_001204187_ex4;NM_005427_ex4;NM_001204191_ex2;NM_001204192_ex2T:site_10	chr1:3624184-3624206	-	GCACGCTGGCGGCGTGCTCTGGG	GGAAAGGACGAAACACCGCACGCTGGCGGCGTGCTCTGTTTTAGAGCTAGAAAT
human_exon_crispr_v1_001187	NM_001204190_ex2;NM_001204189_ex2;NM_001204186_ex4;NM_001204185_ex4;NM_001204184_ex4;NM_001204188_ex4;NM_001126240_ex2;NM_001126242_ex2;NM_001126241_ex2;NM_001204187_ex4;NM_005427_ex4;NM_001204191_ex2;NM_001204192_ex2T:site_11	chr1:3624185-3624207	-	GGCACGCTGGCGGCGTGCTCTGG	GGAAAGGACGAAACACCGGCACGCTGGCGGCGTGCTCGTTTTAGAGCTAGAAAT
human_exon_crispr_v1_001188	NM_001204190_ex2;NM_001204189_ex2;NM_001204186_ex4;NM_001204185_ex4;NM_001204184_ex4;NM_001204188_ex4;NM_001126240_ex2;NM_001126242_ex2;NM_001126241_ex2;NM_001204187_ex4;NM_005427_ex4;NM_001204191_ex2;NM_001204192_ex2T:site_13	chr1:3624210-3624232	-	GGGTTGTGCGTAGGGCGAGTGGG	GGAAAGGACGAAACACCGGGTTGTGCGTAGGGCGAGTGTTTTAGAGCTAGAAAT
human_exon_crispr_v1_001189	NM_001204190_ex2;NM_001204189_ex2;NM_001204186_ex4;NM_001204185_ex4;NM_001204184_ex4;NM_001204188_ex4;NM_001126240_ex2;NM_001126242_ex2;NM_001126241_ex2;NM_001204187_ex4;NM_005427_ex4;NM_001204191_ex2;NM_001204192_ex2T:site_16	chr1:3624249-3624271	-	GATGACAGGCGCCGGCGACATGG	GGAAAGGACGAAACACCGATGACAGGCGCCGGCGACAGTTTTAGAGCTAGAAAT
human_exon_crispr_v1_001190	NM_001204190_ex2;NM_001204189_ex2;NM_001204186_ex4;NM_001204185_ex4;NM_001204184_ex4;NM_001204188_ex4;NM_001126240_ex2;NM_001126242_ex2;NM_001126241_ex2;NM_001204187_ex4;NM_005427_ex4;NM_001204191_ex2;NM_001204192_ex2T:site_18	chr1:3624282-3624304	-	GTGGTGGGGTCCGGGGTAGTCGG	GGAAAGGACGAAACACCGTGGTGGGGTCCGGGGTAGTGTTTTAGAGCTAGAAAT
human_exon_crispr_v1_001191	NM_001204190_ex3;NM_001204189_ex3;NM_001204186_ex5;NM_001204185_ex5;NM_001204184_ex5;NM_001204188_ex5;NM_001126240_ex3;NM_001204192_ex3;NM_001126242_ex3;NM_001126241_ex3;NM_001204187_ex5;NM_005427_ex5;NM_001204191_ex3:site_14	chr1:3638664-3638686	-	GGCCCGGATGGCGGTGCCTGGGG	GGAAAGGACGAAACACCGGCCCGGATGGCGGTGCCTGGTTTTAGAGCTAGAAAT
human_exon_crispr_v1_001192	NM_001204190_ex3;NM_001204189_ex3;NM_001204186_ex5;NM_001204185_ex5;NM_001204184_ex5;NM_001204188_ex5;NM_001126240_ex3;NM_001204192_ex3;NM_001126242_ex3;NM_001126241_ex3;NM_001204187_ex5;NM_005427_ex5;NM_001204191_ex3:site_16	chr1:3638718-3638740	-	GGGGCAGCGTTTCACGACGTCGG	GGAAAGGACGAAACACCGGGGCAGCGTTTCACGACGTGTTTTAGAGCTAGAAAT
human_exon_crispr_v1_001193	NM_001204190_ex3;NM_001204189_ex3;NM_001204186_ex5;NM_001204185_ex5;NM_001204184_ex5;NM_001204188_ex5;NM_001126240_ex3;NM_001204192_ex3;NM_001126242_ex3;NM_001126241_ex3;NM_001204187_ex5;NM_005427_ex5;NM_001204191_ex3:site_17	chr1:3638733-3638755	+	GCTGCCCCAACCACGAGCTCGGG	GGAAAGGACGAAACACCGCTGCCCCAACCACGAGCTCGTTTTAGAGCTAGAAAT
human_exon_crispr_v1_001194	NM_001204190_ex3;NM_001204189_ex3;NM_001204186_ex5;NM_001204185_ex5;NM_001204184_ex5;NM_001204188_ex5;NM_001126240_ex3;NM_001204192_ex3;NM_001126242_ex3;NM_001126241_ex3;NM_001204187_ex5;NM_005427_ex5;NM_001204191_ex3:site_18	chr1:3638736-3638758	+	GCCCCAACCACGAGCTCGGGAGG	GGAAAGGACGAAACACCGCCCCAACCACGAGCTCGGGGTTTTAGAGCTAGAAAT
human_exon_crispr_v1_001195	NM_001204190_ex3;NM_001204189_ex3;NM_001204186_ex5;NM_001204185_ex5;NM_001204184_ex5;NM_001204188_ex5;NM_001126240_ex3;NM_001204192_ex3;NM_001126242_ex3;NM_001126241_ex3;NM_001204187_ex5;NM_005427_ex5;NM_001204191_ex3:site_19	chr1:3638739-3638761	-	GTCCCTCCCGAGCTCGTGGTTGG	GGAAAGGACGAAACACCGTCCCTCCCGAGCTCGTGGTGTTTTAGAGCTAGAAAT
human_exon_crispr_v1_001196	NM_001204190_ex5;NM_001204189_ex5;NM_001204186_ex7;NM_001204185_ex7;NM_001204184_ex7;NM_001204188_ex7;NM_001126240_ex5;NM_001204192_ex5;NM_001126242_ex5;NM_001126241_ex5;NM_001204187_ex7;NM_005427_ex7;NM_001204191_ex5:site_6	chr1:3643777-3643799	+	GGAGATGCGGGAGTGAGTCCCGG	GGAAAGGACGAAACACCGGAGATGCGGGAGTGAGTCCGTTTTAGAGCTAGAAAT
human_exon_crispr_v1_001197	NM_001204190_ex6;NM_001204189_ex6;NM_001204186_ex8;NM_001204185_ex8;NM_001204184_ex8;NM_001204188_ex8;NM_001126240_ex6;NM_001204192_ex6;NM_001126242_ex6;NM_001126241_ex6;NM_001204187_ex8;NM_005427_ex8;NM_001204191_ex6:site_2	chr1:3644177-3644199	+	GTGCCCACCCGACAGTGGGCAGG	GGAAAGGACGAAACACCGTGCCCACCCGACAGTGGGCGTTTTAGAGCTAGAAAT
human_exon_crispr_v1_001198	NM_001204190_ex6;NM_001204189_ex6;NM_001204186_ex8;NM_001204185_ex8;NM_001204184_ex8;NM_001204188_ex8;NM_001126240_ex6;NM_001204192_ex6;NM_001126242_ex6;NM_001126241_ex6;NM_001204187_ex8;NM_005427_ex8;NM_001204191_ex6:site_6	chr1:3644201-3644223	+	GCTGGGCCGCCGGTCCTTTGAGG	GGAAAGGACGAAACACCGCTGGGCCGCCGGTCCTTTGGTTTTAGAGCTAGAAAT
human_exon_crispr_v1_001199	NM_001204190_ex6;NM_001204189_ex6;NM_001204186_ex8;NM_001204185_ex8;NM_001204184_ex8;NM_001204188_ex8;NM_001126240_ex6;NM_001204192_ex6;NM_001126242_ex6;NM_001126241_ex6;NM_001204187_ex8;NM_005427_ex8;NM_001204191_ex6:site_7	chr1:3644215-3644237	-	GGCGCAGATGCGGCCCTCAAAGG	GGAAAGGACGAAACACCGGCGCAGATGCGGCCCTCAAGTTTTAGAGCTAGAAAT
human_exon_crispr_v1_001200	NM_001204190_ex6;NM_001204189_ex6;NM_001204186_ex8;NM_001204185_ex8;NM_001204184_ex8;NM_001204188_ex8;NM_001126240_ex6;NM_001204192_ex6;NM_001126242_ex6;NM_001126241_ex6;NM_001204187_ex8;NM_005427_ex8;NM_001204191_ex6:site_9	chr1:3644225-3644247	-	GGCCAGGACAGGCGCAGATGCGG	GGAAAGGACGAAACACCGGCCAGGACAGGCGCAGATGGTTTTAGAGCTAGAAAT
human_exon_crispr_v1_001201	NM_001204184_ex11;NM_001126240_ex9;NM_001204192_ex9;NM_001126241_ex9;NM_005427_ex11:site_2	chr1:3646578-3646600	-	GAGGACCGGCCCGTAGGACGGGG	GGAAAGGACGAAACACCGAGGACCGGCCCGTAGGACGGTTTTAGAGCTAGAAAT
human_exon_crispr_v1_001202	NM_001204184_ex11;NM_001126240_ex9;NM_001204192_ex9;NM_001126241_ex9;NM_005427_ex11:site_3	chr1:3646580-3646602	-	GAGAGGACCGGCCCGTAGGACGG	GGAAAGGACGAAACACCGAGAGGACCGGCCCGTAGGAGTTTTAGAGCTAGAAAT
human_exon_crispr_v1_001203	NM_001204184_ex11;NM_001126240_ex9;NM_001204192_ex9;NM_001126241_ex9;NM_005427_ex11:site_4	chr1:3646584-3646606	-	GGGCGAGAGGACCGGCCCGTAGG	GGAAAGGACGAAACACCGGGCGAGAGGACCGGCCCGTGTTTTAGAGCTAGAAAT
human_exon_crispr_v1_001204	NM_001204184_ex11;NM_001126240_ex9;NM_001204192_ex9;NM_001126241_ex9;NM_005427_ex11:site_5	chr1:3646594-3646616	+	GGTCCTCTCGCCCATGAACAAGG	GGAAAGGACGAAACACCGGTCCTCTCGCCCATGAACAGTTTTAGAGCTAGAAAT
human_exon_crispr_v1_001205	NM_001204184_ex11;NM_001126240_ex9;NM_001204192_ex9;NM_001126241_ex9;NM_005427_ex11:site_7	chr1:3646603-3646625	+	GCCCATGAACAAGGTGCACGGGG	GGAAAGGACGAAACACCGCCCATGAACAAGGTGCACGGTTTTAGAGCTAGAAAT
human_exon_crispr_v1_001206	NM_001204184_ex11;NM_001126240_ex9;NM_001204192_ex9;NM_001126241_ex9;NM_005427_ex11:site_9	chr1:3646636-3646658	+	GCTGCCCTCCGTCAACCAGCTGG	GGAAAGGACGAAACACCGCTGCCCTCCGTCAACCAGCGTTTTAGAGCTAGAAAT
human_exon_crispr_v1_001207	NM_001204184_ex11;NM_001126240_ex9;NM_001204192_ex9;NM_001126241_ex9;NM_005427_ex11:site_14	chr1:3646670-3646692	-	GTAGCTGCCGAACTGTGCGGGGG	GGAAAGGACGAAACACCGTAGCTGCCGAACTGTGCGGGTTTTAGAGCTAGAAAT
human_exon_crispr_v1_001208	NM_001204184_ex11;NM_001126240_ex9;NM_001204192_ex9;NM_001126241_ex9;NM_005427_ex11:site_15	chr1:3646672-3646694	-	GTGTAGCTGCCGAACTGTGCGGG	GGAAAGGACGAAACACCGTGTAGCTGCCGAACTGTGCGTTTTAGAGCTAGAAAT
human_exon_crispr_v1_001209	NM_001204190_ex9;NM_001204185_ex11;NM_001204184_ex12;NM_001126240_ex10;NM_001204192_ex10;NM_001126242_ex9;NM_001126241_ex10;NM_001204187_ex11;NM_005427_ex12:site_5	chr1:3647530-3647552	-	GCTGCTGCTCATCTCGCCGTTGG	GGAAAGGACGAAACACCGCTGCTGCTCATCTCGCCGTGTTTTAGAGCTAGAAAT
human_exon_crispr_v1_001210	NM_001204190_ex9;NM_001204185_ex11;NM_001204184_ex12;NM_001126240_ex10;NM_001204192_ex10;NM_001126242_ex9;NM_001126241_ex10;NM_001204187_ex11;NM_005427_ex12:site_8	chr1:3647561-3647583	-	GGGACCCCGAGACCATGGACTGG	GGAAAGGACGAAACACCGGGACCCCGAGACCATGGACGTTTTAGAGCTAGAAAT
human_exon_crispr_v1_001211	NM_001204190_ex9;NM_001204185_ex11;NM_001204184_ex12;NM_001126240_ex10;NM_001204192_ex10;NM_001126242_ex9;NM_001126241_ex10;NM_001204187_ex11;NM_005427_ex12:site_16	chr1:3647617-3647639	-	GCCCACGCACCTGACGAGGCTGG	GGAAAGGACGAAACACCGCCCACGCACCTGACGAGGCGTTTTAGAGCTAGAAAT
human_exon_crispr_v1_001212	NM_001204190_ex9;NM_001204185_ex11;NM_001204184_ex12;NM_001126240_ex10;NM_001204192_ex10;NM_001126242_ex9;NM_001126241_ex10;NM_001204187_ex11;NM_005427_ex12:site_17	chr1:3647621-3647643	-	GGCAGCCCACGCACCTGACGAGG	GGAAAGGACGAAACACCGGCAGCCCACGCACCTGACGGTTTTAGAGCTAGAAAT
human_exon_crispr_v1_001213	NM_001204190_ex10T;NM_001204189_ex9T;NM_001204186_ex11T;NM_001204184_ex13T;NM_001204188_ex12T;NM_001126240_ex12T;NM_001204192_ex12T;NM_001126241_ex11T;NM_001204187_ex12T;NM_005427_ex14T;NM_001204191_ex10T:site_1	chr1:3649296-3649318	+	GCCGGCCTCTCGCAGGACCTGGG	GGAAAGGACGAAACACCGCCGGCCTCTCGCAGGACCTGTTTTAGAGCTAGAAAT
human_exon_crispr_v1_001214	NM_001204190_ex10T;NM_001204189_ex9T;NM_001204186_ex11T;NM_001204184_ex13T;NM_001204188_ex12T;NM_001126240_ex12T;NM_001204192_ex12T;NM_001126241_ex11T;NM_001204187_ex12T;NM_005427_ex14T;NM_001204191_ex10T:site_3	chr1:3649321-3649343	-	GTACTGCTCGGGGATCTTCAGGG	GGAAAGGACGAAACACCGTACTGCTCGGGGATCTTCAGTTTTAGAGCTAGAAAT
human_exon_crispr_v1_001215	NM_001204190_ex10T;NM_001204189_ex9T;NM_001204186_ex11T;NM_001204184_ex13T;NM_001204188_ex12T;NM_001126240_ex12T;NM_001204192_ex12T;NM_001126241_ex11T;NM_001204187_ex12T;NM_005427_ex14T;NM_001204191_ex10T:site_4	chr1:3649322-3649344	-	GGTACTGCTCGGGGATCTTCAGG	GGAAAGGACGAAACACCGGTACTGCTCGGGGATCTTCGTTTTAGAGCTAGAAAT
human_exon_crispr_v1_001216	NM_001204190_ex10T;NM_001204189_ex9T;NM_001204186_ex11T;NM_001204184_ex13T;NM_001204188_ex12T;NM_001126240_ex12T;NM_001204192_ex12T;NM_001126241_ex11T;NM_001204187_ex12T;NM_005427_ex14T;NM_001204191_ex10T:site_13	chr1:3649385-3649407	-	GCTGCGCGGTGCTGTAGTCGTGG	GGAAAGGACGAAACACCGCTGCGCGGTGCTGTAGTCGGTTTTAGAGCTAGAAAT
human_exon_crispr_v1_001217	NM_001204190_ex10T;NM_001204189_ex9T;NM_001204186_ex11T;NM_001204184_ex13T;NM_001204188_ex12T;NM_001126240_ex12T;NM_001204192_ex12T;NM_001126241_ex11T;NM_001204187_ex12T;NM_005427_ex14T;NM_001204191_ex10T:site_15	chr1:3649428-3649450	+	GCGGCCACCATCTCCATCGGCGG	GGAAAGGACGAAACACCGCGGCCACCATCTCCATCGGGTTTTAGAGCTAGAAAT
human_exon_crispr_v1_001218	NM_001204190_ex10T;NM_001204189_ex9T;NM_001204186_ex11T;NM_001204184_ex13T;NM_001204188_ex12T;NM_001126240_ex12T;NM_001204192_ex12T;NM_001126241_ex11T;NM_001204187_ex12T;NM_005427_ex14T;NM_001204191_ex10T:site_18	chr1:3649486-3649508	-	GTGGCGCACGCGGAAGTGCACGG	GGAAAGGACGAAACACCGTGGCGCACGCGGAAGTGCAGTTTTAGAGCTAGAAAT
human_exon_crispr_v1_001219	NM_001204190_ex10T;NM_001204189_ex9T;NM_001204186_ex11T;NM_001204184_ex13T;NM_001204188_ex12T;NM_001126240_ex12T;NM_001204192_ex12T;NM_001126241_ex11T;NM_001204187_ex12T;NM_005427_ex14T;NM_001204191_ex10T:site_26	chr1:3649634-3649656	+	GATCCACTGAGGGCCTCGCCTGG	GGAAAGGACGAAACACCGATCCACTGAGGGCCTCGCCGTTTTAGAGCTAGAAAT
human_exon_crispr_v1_001220	NM_152492_ex1T:site_5	chr1:3669097-3669119	-	GACAGGCCCGGCTTTTCCCGTGG	GGAAAGGACGAAACACCGACAGGCCCGGCTTTTCCCGGTTTTAGAGCTAGAAAT
human_exon_crispr_v1_001221	NM_152492_ex1T:site_11	chr1:3669309-3669331	+	GCCACGCACGCTCAGCAAGTCGG	GGAAAGGACGAAACACCGCCACGCACGCTCAGCAAGTGTTTTAGAGCTAGAAAT
human_exon_crispr_v1_001222	NM_152492_ex1T:site_12	chr1:3669347-3669369	+	GCTACTACAGGAAGACGGTATGG	GGAAAGGACGAAACACCGCTACTACAGGAAGACGGTAGTTTTAGAGCTAGAAAT
human_exon_crispr_v1_001223	NM_152492_ex2:site_6	chr1:3670720-3670742	+	GTCCAAAATGGAACTTCGAAGGG	GGAAAGGACGAAACACCGTCCAAAATGGAACTTCGAAGTTTTAGAGCTAGAAAT
human_exon_crispr_v1_001224	NM_152492_ex2:site_7	chr1:3670722-3670744	-	GACCCTTCGAAGTTCCATTTTGG	GGAAAGGACGAAACACCGACCCTTCGAAGTTCCATTTGTTTTAGAGCTAGAAAT
human_exon_crispr_v1_001225	NM_152492_ex3:site_1	chr1:3672036-3672058	-	GTCAATCTCTCCGGACAAATCGG	GGAAAGGACGAAACACCGTCAATCTCTCCGGACAAATGTTTTAGAGCTAGAAAT
human_exon_crispr_v1_001226	NM_152492_ex3:site_8	chr1:3672110-3672132	+	GGCTCAGACACGAACGTGGACGG	GGAAAGGACGAAACACCGGCTCAGACACGAACGTGGAGTTTTAGAGCTAGAAAT
human_exon_crispr_v1_001227	NM_152492_ex7:site_4	chr1:3679698-3679720	+	GAGGGGCAAGGAGCCCGACCTGG	GGAAAGGACGAAACACCGAGGGGCAAGGAGCCCGACCGTTTTAGAGCTAGAAAT
human_exon_crispr_v1_001228	NM_152492_ex8:site_2	chr1:3680265-3680287	-	GTAAAGACGCAATCACTCCTGGG	GGAAAGGACGAAACACCGTAAAGACGCAATCACTCCTGTTTTAGAGCTAGAAAT
human_exon_crispr_v1_001229	NM_152492_ex10:site_12	chr1:3683964-3683986	+	GGCAGAGCAGCACACCCGCGTGG	GGAAAGGACGAAACACCGGCAGAGCAGCACACCCGCGGTTTTAGAGCTAGAAAT
human_exon_crispr_v1_001230	NM_152492_ex10:site_13	chr1:3683970-3683992	+	GCAGCACACCCGCGTGGCCCTGG	GGAAAGGACGAAACACCGCAGCACACCCGCGTGGCCCGTTTTAGAGCTAGAAAT
human_exon_crispr_v1_001231	NM_001163724_ex3T:site_5	chr1:3691987-3692009	+	GCAGGGACGGAGTCAGCCTAGGG	GGAAAGGACGAAACACCGCAGGGACGGAGTCAGCCTAGTTTTAGAGCTAGAAAT
human_exon_crispr_v1_001232	NM_001163724_ex4T:site_4	chr1:3692368-3692390	+	GAGGCTGTGCACGGGCAAGCTGG	GGAAAGGACGAAACACCGAGGCTGTGCACGGGCAAGCGTTTTAGAGCTAGAAAT
human_exon_crispr_v1_001233	NM_020710_ex7T:site_1	chr1:3697645-3697667	-	GACTGTCGTGCGCTGACGCCAGG	GGAAAGGACGAAACACCGACTGTCGTGCGCTGACGCCGTTTTAGAGCTAGAAAT
human_exon_crispr_v1_001234	NM_020710_ex7T:site_2	chr1:3697651-3697673	+	GTCAGCGCACGACAGTCACGTGG	GGAAAGGACGAAACACCGTCAGCGCACGACAGTCACGGTTTTAGAGCTAGAAAT
human_exon_crispr_v1_001235	NM_020710_ex7T:site_7	chr1:3697687-3697709	-	GTACCCGTCCAAGGCCGACCTGG	GGAAAGGACGAAACACCGTACCCGTCCAAGGCCGACCGTTTTAGAGCTAGAAAT
human_exon_crispr_v1_001236	NM_020710_ex7T:site_8	chr1:3697696-3697718	-	GAAGGTGGTGTACCCGTCCAAGG	GGAAAGGACGAAACACCGAAGGTGGTGTACCCGTCCAGTTTTAGAGCTAGAAAT
human_exon_crispr_v1_001237	NM_020710_ex3:site_3	chr1:3701665-3701687	+	GGGGCCGGGCGCAGTACAGCAGG	GGAAAGGACGAAACACCGGGGCCGGGCGCAGTACAGCGTTTTAGAGCTAGAAAT
human_exon_crispr_v1_001238	NM_020710_ex3:site_5	chr1:3701667-3701689	+	GGCCGGGCGCAGTACAGCAGGGG	GGAAAGGACGAAACACCGGCCGGGCGCAGTACAGCAGGTTTTAGAGCTAGAAAT
human_exon_crispr_v1_001239	NM_020710_ex3:site_8	chr1:3701683-3701705	+	GCAGGGGCCCTTTGACGGCACGG	GGAAAGGACGAAACACCGCAGGGGCCCTTTGACGGCAGTTTTAGAGCTAGAAAT
human_exon_crispr_v1_001240	NM_020710_ex2:site_7	chr1:3703478-3703500	-	GGATGTGCGGCCCTACATTGTGG	GGAAAGGACGAAACACCGGATGTGCGGCCCTACATTGGTTTTAGAGCTAGAAAT
human_exon_crispr_v1_001241	NM_020710_ex2:site_9	chr1:3703489-3703511	+	GGCCGCACATCCCGGACCTCGGG	GGAAAGGACGAAACACCGGCCGCACATCCCGGACCTCGTTTTAGAGCTAGAAAT
human_exon_crispr_v1_001242	NM_020710_ex2:site_10	chr1:3703490-3703512	+	GCCGCACATCCCGGACCTCGGGG	GGAAAGGACGAAACACCGCCGCACATCCCGGACCTCGGTTTTAGAGCTAGAAAT
human_exon_crispr_v1_001243	NM_020710_ex2:site_25	chr1:3703670-3703692	-	GAAGGGCAAGGGCCGTGCCGAGG	GGAAAGGACGAAACACCGAAGGGCAAGGGCCGTGCCGGTTTTAGAGCTAGAAAT
human_exon_crispr_v1_001244	NM_020710_ex1T:site_9	chr1:3712513-3712535	+	GCCGGGGCGAAAGAGCTCGGCGG	GGAAAGGACGAAACACCGCCGGGGCGAAAGAGCTCGGGTTTTAGAGCTAGAAAT
human_exon_crispr_v1_001245	NM_020710_ex1T:site_10	chr1:3712519-3712541	+	GCGAAAGAGCTCGGCGGGAAAGG	GGAAAGGACGAAACACCGCGAAAGAGCTCGGCGGGAAGTTTTAGAGCTAGAAAT
human_exon_crispr_v1_001246	NM_020710_ex1T:site_26	chr1:3712685-3712707	-	GAGGCGCTGCCGCCGGGCCAAGG	GGAAAGGACGAAACACCGAGGCGCTGCCGCCGGGCCAGTTTTAGAGCTAGAAAT
human_exon_crispr_v1_001247	NM_020710_ex1T:site_27	chr1:3712691-3712713	-	GCGCTGGAGGCGCTGCCGCCGGG	GGAAAGGACGAAACACCGCGCTGGAGGCGCTGCCGCCGTTTTAGAGCTAGAAAT
human_exon_crispr_v1_001248	NM_020710_ex1T:site_31	chr1:3712778-3712800	-	GTGCTGCGGCGCAACGCGCTGGG	GGAAAGGACGAAACACCGTGCTGCGGCGCAACGCGCTGTTTTAGAGCTAGAAAT
human_exon_crispr_v1_001249	NM_020710_ex1T:site_32	chr1:3712782-3712804	+	GCGCGTTGCGCCGCAGCACGAGG	GGAAAGGACGAAACACCGCGCGTTGCGCCGCAGCACGGTTTTAGAGCTAGAAAT
human_exon_crispr_v1_001250	NM_020710_ex1T:site_37	chr1:3712840-3712862	-	GCGGGAGCTTGCGCGCGCCGGGG	GGAAAGGACGAAACACCGCGGGAGCTTGCGCGCGCCGGTTTTAGAGCTAGAAAT
human_exon_crispr_v1_001251	NM_014704_ex22T:site_1	chr1:3731969-3731991	+	GCGCTTGGCGTACGTCCTGCTGG	GGAAAGGACGAAACACCGCGCTTGGCGTACGTCCTGCGTTTTAGAGCTAGAAAT
human_exon_crispr_v1_001252	NM_014704_ex21:site_3	chr1:3732889-3732911	+	GGTTCATCGTGCAGCCGGCTGGG	GGAAAGGACGAAACACCGGTTCATCGTGCAGCCGGCTGTTTTAGAGCTAGAAAT
human_exon_crispr_v1_001253	NM_014704_ex20:site_7	chr1:3739780-3739802	+	GTTTGCCAGCTTCTCCGGTTTGG	GGAAAGGACGAAACACCGTTTGCCAGCTTCTCCGGTTGTTTTAGAGCTAGAAAT
human_exon_crispr_v1_001254	NM_014704_ex19:site_3	chr1:3740108-3740130	+	GACTGGATATCTCGACCACCTGG	GGAAAGGACGAAACACCGACTGGATATCTCGACCACCGTTTTAGAGCTAGAAAT
human_exon_crispr_v1_001255	NM_014704_ex14:site_5	chr1:3746495-3746517	-	GACGGCGGTTCGAATTATTTTGG	GGAAAGGACGAAACACCGACGGCGGTTCGAATTATTTGTTTTAGAGCTAGAAAT
human_exon_crispr_v1_001256	NM_014704_ex10:site_1	chr1:3753062-3753084	+	GGTTTCTCCCAACACATCGATGG	GGAAAGGACGAAACACCGGTTTCTCCCAACACATCGAGTTTTAGAGCTAGAAAT
human_exon_crispr_v1_001257	NM_014704_ex10:site_9	chr1:3753222-3753244	+	GGAAGAGGCCGCTCATCGTAGGG	GGAAAGGACGAAACACCGGAAGAGGCCGCTCATCGTAGTTTTAGAGCTAGAAAT
human_exon_crispr_v1_001258	NM_014704_ex8:site_4	chr1:3755572-3755594	-	GATGGAGCAGTATCGTGCCGAGG	GGAAAGGACGAAACACCGATGGAGCAGTATCGTGCCGGTTTTAGAGCTAGAAAT
human_exon_crispr_v1_001259	NM_014704_ex8:site_5	chr1:3755608-3755630	-	GGAAGACTACGATCTCGCCAAGG	GGAAAGGACGAAACACCGGAAGACTACGATCTCGCCAGTTTTAGAGCTAGAAAT
human_exon_crispr_v1_001260	NM_014704_ex8:site_7	chr1:3755635-3755657	-	GGTAGAGAAACGCTGTGCCGTGG	GGAAAGGACGAAACACCGGTAGAGAAACGCTGTGCCGGTTTTAGAGCTAGAAAT
human_exon_crispr_v1_001261	NM_014704_ex6:site_3	chr1:3761524-3761546	+	GTCAATCAACTTCTCTCGAGAGG	GGAAAGGACGAAACACCGTCAATCAACTTCTCTCGAGGTTTTAGAGCTAGAAAT
human_exon_crispr_v1_001262	NM_014704_ex3:site_1	chr1:3765172-3765194	-	GCAGAGCGGTTTCGAAGACTTGG	GGAAAGGACGAAACACCGCAGAGCGGTTTCGAAGACTGTTTTAGAGCTAGAAAT
human_exon_crispr_v1_001263	NM_004402_ex1T:site_3	chr1:3774180-3774202	-	GCCCGCAGCTTCACGCTCTTGGG	GGAAAGGACGAAACACCGCCCGCAGCTTCACGCTCTTGTTTTAGAGCTAGAAAT
human_exon_crispr_v1_001264	NM_004402_ex2:site_3	chr1:3775308-3775330	-	GCTCCGTGCCATCCTCGTACAGG	GGAAAGGACGAAACACCGCTCCGTGCCATCCTCGTACGTTTTAGAGCTAGAAAT
human_exon_crispr_v1_001265	NM_004402_ex3:site_11	chr1:3782543-3782565	+	GAGGACCCGCCGTGGTTTGAAGG	GGAAAGGACGAAACACCGAGGACCCGCCGTGGTTTGAGTTTTAGAGCTAGAAAT
human_exon_crispr_v1_001266	NM_004402_ex5:site_3	chr1:3786171-3786193	+	GAGCTCCTACCCCTCCACGGTGG	GGAAAGGACGAAACACCGAGCTCCTACCCCTCCACGGGTTTTAGAGCTAGAAAT
human_exon_crispr_v1_001267	NM_004402_ex5:site_8	chr1:3786225-3786247	-	GCCTCTGGCACATGGAGCCGAGG	GGAAAGGACGAAACACCGCCTCTGGCACATGGAGCCGGTTTTAGAGCTAGAAAT
human_exon_crispr_v1_001268	NM_004402_ex5:site_13	chr1:3786305-3786327	+	GCCTCTGCACACCGGAAGGCTGG	GGAAAGGACGAAACACCGCCTCTGCACACCGGAAGGCGTTTTAGAGCTAGAAAT
human_exon_crispr_v1_001269	NM_207356_ex3:site_6	chr1:3807292-3807314	+	GGATTCTTCTGCTCCGGACCCGG	GGAAAGGACGAAACACCGGATTCTTCTGCTCCGGACCGTTTTAGAGCTAGAAAT
human_exon_crispr_v1_001270	NM_001042478_ex1T;NM_018836_ex1T:site_1	chr1:4715473-4715495	-	GAATCCACATGGTCACGTTTCGG	GGAAAGGACGAAACACCGAATCCACATGGTCACGTTTGTTTTAGAGCTAGAAAT
human_exon_crispr_v1_001271	NM_001042478_ex2;NM_018836_ex2:site_14	chr1:4772090-4772112	-	GGCGGCCGGGGCGGCGACCGCGG	GGAAAGGACGAAACACCGGCGGCCGGGGCGGCGACCGGTTTTAGAGCTAGAAAT
human_exon_crispr_v1_001272	NM_001042478_ex2;NM_018836_ex2:site_54	chr1:4772522-4772544	-	GTGGTGGGGCCGTAAACGCCCGG	GGAAAGGACGAAACACCGTGGTGGGGCCGTAAACGCCGTTTTAGAGCTAGAAAT
human_exon_crispr_v1_001273	NM_001042478_ex2;NM_018836_ex2:site_55	chr1:4772524-4772546	+	GGGCGTTTACGGCCCCACCACGG	GGAAAGGACGAAACACCGGGCGTTTACGGCCCCACCAGTTTTAGAGCTAGAAAT
human_exon_crispr_v1_001274	NM_001042478_ex2;NM_018836_ex2:site_61	chr1:4772646-4772668	-	GATCCTTCTCCGGGGATCCAAGG	GGAAAGGACGAAACACCGATCCTTCTCCGGGGATCCAGTTTTAGAGCTAGAAAT
human_exon_crispr_v1_001275	NM_001042478_ex2;NM_018836_ex2:site_63	chr1:4772705-4772727	-	GTGACTTCCCCGTTGTTGCTGGG	GGAAAGGACGAAACACCGTGACTTCCCCGTTGTTGCTGTTTTAGAGCTAGAAAT
human_exon_crispr_v1_001276	NM_001042478_ex2;NM_018836_ex2:site_64	chr1:4772706-4772728	-	GGTGACTTCCCCGTTGTTGCTGG	GGAAAGGACGAAACACCGGTGACTTCCCCGTTGTTGCGTTTTAGAGCTAGAAAT
human_exon_crispr_v1_001277	NM_001042478_ex4;NM_018836_ex4:site_6	chr1:4832412-4832434	+	GAACCTCACGGACTTCCCCTCGG	GGAAAGGACGAAACACCGAACCTCACGGACTTCCCCTGTTTTAGAGCTAGAAAT
human_exon_crispr_v1_001278	NM_001042478_ex4;NM_018836_ex4:site_13	chr1:4832487-4832509	+	GTGTTCTCACGAGTGCGTCAGGG	GGAAAGGACGAAACACCGTGTTCTCACGAGTGCGTCAGTTTTAGAGCTAGAAAT
human_exon_crispr_v1_001279	NM_001042478_ex4;NM_018836_ex4:site_14	chr1:4832533-4832555	+	GAGACGCTGCACTCGACGACGGG	GGAAAGGACGAAACACCGAGACGCTGCACTCGACGACGTTTTAGAGCTAGAAAT
human_exon_crispr_v1_001280	NM_001042478_ex4;NM_018836_ex4:site_15	chr1:4832535-4832557	+	GACGCTGCACTCGACGACGGGGG	GGAAAGGACGAAACACCGACGCTGCACTCGACGACGGGTTTTAGAGCTAGAAAT
human_exon_crispr_v1_001281	NM_015102_ex30T:site_7	chr1:5923458-5923480	-	GATGCTTATTTCCAGGTCGGGGG	GGAAAGGACGAAACACCGATGCTTATTTCCAGGTCGGGTTTTAGAGCTAGAAAT
human_exon_crispr_v1_001282	NM_015102_ex30T:site_8	chr1:5923459-5923481	-	GGATGCTTATTTCCAGGTCGGGG	GGAAAGGACGAAACACCGGATGCTTATTTCCAGGTCGGTTTTAGAGCTAGAAAT
human_exon_crispr_v1_001283	NM_015102_ex29:site_7	chr1:5923979-5924001	+	GCTCCGGGTGGTCGCTGTGCAGG	GGAAAGGACGAAACACCGCTCCGGGTGGTCGCTGTGCGTTTTAGAGCTAGAAAT
human_exon_crispr_v1_001284	NM_015102_ex29:site_12	chr1:5924057-5924079	-	GTTGGCTGCGGGCGAAGGGAAGG	GGAAAGGACGAAACACCGTTGGCTGCGGGCGAAGGGAGTTTTAGAGCTAGAAAT
human_exon_crispr_v1_001285	NM_015102_ex27:site_5	chr1:5925240-5925262	+	GGTCAGCTGGCCTGCGACGCAGG	GGAAAGGACGAAACACCGGTCAGCTGGCCTGCGACGCGTTTTAGAGCTAGAAAT
human_exon_crispr_v1_001286	NM_015102_ex25:site_4	chr1:5927154-5927176	-	GGTGCTCCGGTGGGAATGCTTGG	GGAAAGGACGAAACACCGGTGCTCCGGTGGGAATGCTGTTTTAGAGCTAGAAAT
human_exon_crispr_v1_001287	NM_015102_ex24:site_7	chr1:5927854-5927876	-	GGTCTTCCGCTTCTATCACCCGG	GGAAAGGACGAAACACCGGTCTTCCGCTTCTATCACCGTTTTAGAGCTAGAAAT
human_exon_crispr_v1_001288	NM_015102_ex24:site_14	chr1:5927907-5927929	+	GTCAGGCAGAGCACGGCGATGGG	GGAAAGGACGAAACACCGTCAGGCAGAGCACGGCGATGTTTTAGAGCTAGAAAT
human_exon_crispr_v1_001289	NM_015102_ex22:site_6	chr1:5934576-5934598	+	GGGGACGTGGGCGGTCTCGTGGG	GGAAAGGACGAAACACCGGGGACGTGGGCGGTCTCGTGTTTTAGAGCTAGAAAT
human_exon_crispr_v1_001290	NM_015102_ex22:site_7	chr1:5934577-5934599	+	GGGACGTGGGCGGTCTCGTGGGG	GGAAAGGACGAAACACCGGGACGTGGGCGGTCTCGTGGTTTTAGAGCTAGAAAT
human_exon_crispr_v1_001291	NM_015102_ex22:site_10	chr1:5934594-5934616	+	GTGGGGGCGCAGGTAGAGCTGGG	GGAAAGGACGAAACACCGTGGGGGCGCAGGTAGAGCTGTTTTAGAGCTAGAAAT
human_exon_crispr_v1_001292	NM_015102_ex21:site_9	chr1:5935086-5935108	+	GGCCTTCGTGCGTTCCCGGTAGG	GGAAAGGACGAAACACCGGCCTTCGTGCGTTCCCGGTGTTTTAGAGCTAGAAAT
human_exon_crispr_v1_001293	NM_015102_ex21:site_10	chr1:5935103-5935125	+	GGTAGGCGGCGATGACCTGTAGG	GGAAAGGACGAAACACCGGTAGGCGGCGATGACCTGTGTTTTAGAGCTAGAAAT
human_exon_crispr_v1_001294	NM_015102_ex20:site_10	chr1:5937231-5937253	-	GCGAGTCGGATGCCACCCGCAGG	GGAAAGGACGAAACACCGCGAGTCGGATGCCACCCGCGTTTTAGAGCTAGAAAT
human_exon_crispr_v1_001295	NM_015102_ex18:site_3	chr1:5947370-5947392	+	GCCGGCCCTTCACCACCGAGTGG	GGAAAGGACGAAACACCGCCGGCCCTTCACCACCGAGGTTTTAGAGCTAGAAAT
human_exon_crispr_v1_001296	NM_015102_ex18:site_5	chr1:5947382-5947404	-	GCCCATCGGCGTCCACTCGGTGG	GGAAAGGACGAAACACCGCCCATCGGCGTCCACTCGGGTTTTAGAGCTAGAAAT
human_exon_crispr_v1_001297	NM_015102_ex18:site_6	chr1:5947391-5947413	+	GGACGCCGATGGGCTTGACGCGG	GGAAAGGACGAAACACCGGACGCCGATGGGCTTGACGGTTTTAGAGCTAGAAAT
human_exon_crispr_v1_001298	NM_015102_ex17:site_3	chr1:5950973-5950995	+	GTCCCAGACGTCAATCTGCAGGG	GGAAAGGACGAAACACCGTCCCAGACGTCAATCTGCAGTTTTAGAGCTAGAAAT
human_exon_crispr_v1_001299	NM_015102_ex17:site_4	chr1:5950975-5950997	-	GACCCTGCAGATTGACGTCTGGG	GGAAAGGACGAAACACCGACCCTGCAGATTGACGTCTGTTTTAGAGCTAGAAAT
human_exon_crispr_v1_001300	NM_015102_ex17:site_8	chr1:5951005-5951027	-	GCGCTGCTTTGCCCGCTACCTGG	GGAAAGGACGAAACACCGCGCTGCTTTGCCCGCTACCGTTTTAGAGCTAGAAAT
human_exon_crispr_v1_001301	NM_015102_ex16:site_7	chr1:5964773-5964795	+	GTCGTGGCGTCGTTGCGGGTGGG	GGAAAGGACGAAACACCGTCGTGGCGTCGTTGCGGGTGTTTTAGAGCTAGAAAT
human_exon_crispr_v1_001302	NM_015102_ex13:site_7	chr1:5967226-5967248	+	GGCCAAGCAGTGCTGAGTCGGGG	GGAAAGGACGAAACACCGGCCAAGCAGTGCTGAGTCGGTTTTAGAGCTAGAAAT
human_exon_crispr_v1_001303	NM_015102_ex12:site_8	chr1:5969240-5969262	+	GCAGCGAGAACTCGAGGTACTGG	GGAAAGGACGAAACACCGCAGCGAGAACTCGAGGTACGTTTTAGAGCTAGAAAT
human_exon_crispr_v1_001304	NM_015102_ex12:site_10	chr1:5969256-5969278	+	GTACTGGCGCTGGCGGGCCTGGG	GGAAAGGACGAAACACCGTACTGGCGCTGGCGGGCCTGTTTTAGAGCTAGAAAT
human_exon_crispr_v1_001305	NM_015102_ex11:site_2	chr1:5987734-5987756	+	GGAAGGCCGCCGCTCCACTTTGG	GGAAAGGACGAAACACCGGAAGGCCGCCGCTCCACTTGTTTTAGAGCTAGAAAT
human_exon_crispr_v1_001306	NM_015102_ex11:site_3	chr1:5987735-5987757	+	GAAGGCCGCCGCTCCACTTTGGG	GGAAAGGACGAAACACCGAAGGCCGCCGCTCCACTTTGTTTTAGAGCTAGAAAT
human_exon_crispr_v1_001307	NM_015102_ex9:site_2	chr1:6007208-6007230	+	GGAAGATGACCGCAAATGCAGGG	GGAAAGGACGAAACACCGGAAGATGACCGCAAATGCAGTTTTAGAGCTAGAAAT
human_exon_crispr_v1_001308	NM_015102_ex8:site_2	chr1:6008162-6008184	+	GAAGCTAGCTGAGCGCGTCAAGG	GGAAAGGACGAAACACCGAAGCTAGCTGAGCGCGTCAGTTTTAGAGCTAGAAAT
human_exon_crispr_v1_001309	NM_015102_ex8:site_4	chr1:6008199-6008221	+	GGCACCAGTACAACGACCTGCGG	GGAAAGGACGAAACACCGGCACCAGTACAACGACCTGGTTTTAGAGCTAGAAAT
human_exon_crispr_v1_001310	NM_015102_ex8:site_5	chr1:6008203-6008225	-	GAGGCCGCAGGTCGTTGTACTGG	GGAAAGGACGAAACACCGAGGCCGCAGGTCGTTGTACGTTTTAGAGCTAGAAAT
human_exon_crispr_v1_001311	NM_015102_ex7:site_7	chr1:6012846-6012868	-	GAAGCCCATCACGGGGCACTTGG	GGAAAGGACGAAACACCGAAGCCCATCACGGGGCACTGTTTTAGAGCTAGAAAT
human_exon_crispr_v1_001312	NM_015102_ex7:site_9	chr1:6012853-6012875	-	GCCTCCAGAAGCCCATCACGGGG	GGAAAGGACGAAACACCGCCTCCAGAAGCCCATCACGGTTTTAGAGCTAGAAAT
human_exon_crispr_v1_001313	NM_015102_ex6:site_1	chr1:6021847-6021869	-	GCTCATGGAGAATCCGGTAAGGG	GGAAAGGACGAAACACCGCTCATGGAGAATCCGGTAAGTTTTAGAGCTAGAAAT
human_exon_crispr_v1_001314	NM_015102_ex6:site_9	chr1:6021953-6021975	+	GTGGCTTCAGCGTGTACTGCAGG	GGAAAGGACGAAACACCGTGGCTTCAGCGTGTACTGCGTTTTAGAGCTAGAAAT
human_exon_crispr_v1_001315	NM_015102_ex5:site_1	chr1:6027345-6027367	+	GGTCTGGCTCTTACGCTCTGCGG	GGAAAGGACGAAACACCGGTCTGGCTCTTACGCTCTGGTTTTAGAGCTAGAAAT
human_exon_crispr_v1_001316	NM_015102_ex5:site_6	chr1:6027405-6027427	+	GCCATGGTACAGCCGCAACCTGG	GGAAAGGACGAAACACCGCCATGGTACAGCCGCAACCGTTTTAGAGCTAGAAAT
human_exon_crispr_v1_001317	NM_015102_ex3:site_5	chr1:6038394-6038416	-	GTCACCTACCGGCACTTCTTTGG	GGAAAGGACGAAACACCGTCACCTACCGGCACTTCTTGTTTTAGAGCTAGAAAT
human_exon_crispr_v1_001318	NM_015102_ex3:site_6	chr1:6038467-6038489	+	GCACGCCCTAGGAGACAACGGGG	GGAAAGGACGAAACACCGCACGCCCTAGGAGACAACGGTTTTAGAGCTAGAAAT
human_exon_crispr_v1_001319	NM_015102_ex2T:site_1	chr1:6046214-6046236	-	GGACGGACCGGTAATTAGGCAGG	GGAAAGGACGAAACACCGGACGGACCGGTAATTAGGCGTTTTAGAGCTAGAAAT
human_exon_crispr_v1_001320	NM_015102_ex2T:site_2	chr1:6046218-6046240	-	GGCTGGACGGACCGGTAATTAGG	GGAAAGGACGAAACACCGGCTGGACGGACCGGTAATTGTTTTAGAGCTAGAAAT
human_exon_crispr_v1_001321	NM_015102_ex2T:site_7	chr1:6046301-6046323	+	GGGGAGGGACAAGCACGTTTTGG	GGAAAGGACGAAACACCGGGGAGGGACAAGCACGTTTGTTTTAGAGCTAGAAAT
human_exon_crispr_v1_001322	NM_001199861_ex2T;NM_001199860_ex2T;NM_003636_ex2T;NM_172130_ex2T:site_1	chr1:6100635-6100657	-	GGGGAGCCCGTCGTTGATTCTGG	GGAAAGGACGAAACACCGGGGAGCCCGTCGTTGATTCGTTTTAGAGCTAGAAAT
human_exon_crispr_v1_001323	NM_001199861_ex2T;NM_001199860_ex2T;NM_003636_ex2T;NM_172130_ex2T:site_5	chr1:6100689-6100711	-	GGTCACCTGTAGATCATCCCGGG	GGAAAGGACGAAACACCGGTCACCTGTAGATCATCCCGTTTTAGAGCTAGAAAT
human_exon_crispr_v1_001324	NM_001199861_ex3;NM_001199860_ex3;NM_003636_ex3:site_2	chr1:6101885-6101907	-	GACTCCCATACCGAGTACTTCGG	GGAAAGGACGAAACACCGACTCCCATACCGAGTACTTGTTTTAGAGCTAGAAAT
human_exon_crispr_v1_001325	NM_001199862_ex2T:site_5	chr1:6111668-6111690	-	GCGTGTCCGTCTGGCGGACGGGG	GGAAAGGACGAAACACCGCGTGTCCGTCTGGCGGACGGTTTTAGAGCTAGAAAT
human_exon_crispr_v1_001326	NM_001199862_ex2T:site_6	chr1:6111674-6111696	-	GTTCCAGCGTGTCCGTCTGGCGG	GGAAAGGACGAAACACCGTTCCAGCGTGTCCGTCTGGGTTTTAGAGCTAGAAAT
human_exon_crispr_v1_001327	NM_001199862_ex2T:site_16	chr1:6111744-6111766	+	GAGAGCTTCCTCCGCATGCACGG	GGAAAGGACGAAACACCGAGAGCTTCCTCCGCATGCAGTTTTAGAGCTAGAAAT
human_exon_crispr_v1_001328	NM_001199863_ex4;NM_001199862_ex5;NM_001199861_ex6;NM_001199860_ex6;NM_003636_ex6;NM_172130_ex5:site_5	chr1:6142328-6142350	-	GTGAAAAGACACGTACTTGCCGG	GGAAAGGACGAAACACCGTGAAAAGACACGTACTTGCGTTTTAGAGCTAGAAAT
human_exon_crispr_v1_001329	NM_001199863_ex7;NM_001199862_ex8;NM_001199861_ex9;NM_001199860_ex9;NM_003636_ex9;NM_172130_ex8:site_2	chr1:6149064-6149086	-	GCCCCGCTCCGTCTCCGCCCTGG	GGAAAGGACGAAACACCGCCCCGCTCCGTCTCCGCCCGTTTTAGAGCTAGAAAT
human_exon_crispr_v1_001330	NM_001199863_ex7;NM_001199862_ex8;NM_001199861_ex9;NM_001199860_ex9;NM_003636_ex9;NM_172130_ex8:site_3	chr1:6149095-6149117	+	GAAGCACATAATCGAAGGTGAGG	GGAAAGGACGAAACACCGAAGCACATAATCGAAGGTGGTTTTAGAGCTAGAAAT
human_exon_crispr_v1_001331	NM_001199863_ex8;NM_001199862_ex9;NM_001199861_ex10;NM_001199860_ex10;NM_003636_ex10;NM_172130_ex9:site_3	chr1:6150468-6150490	+	GCGACTGCAGCTGGAGTACGTGG	GGAAAGGACGAAACACCGCGACTGCAGCTGGAGTACGGTTTTAGAGCTAGAAAT
human_exon_crispr_v1_001332	NM_001199863_ex9;NM_001199862_ex11;NM_001199861_ex11;NM_001199860_ex11;NM_003636_ex11;NM_172130_ex10:site_1	chr1:6154442-6154464	-	GGTCTCTGTCGTGAGAGAAAGGG	GGAAAGGACGAAACACCGGTCTCTGTCGTGAGAGAAAGTTTTAGAGCTAGAAAT
human_exon_crispr_v1_001333	NM_001199863_ex9;NM_001199862_ex11;NM_001199861_ex11;NM_001199860_ex11;NM_003636_ex11;NM_172130_ex10:site_2	chr1:6154463-6154485	-	GACGTGGGTCATGGCGCGGACGG	GGAAAGGACGAAACACCGACGTGGGTCATGGCGCGGAGTTTTAGAGCTAGAAAT
human_exon_crispr_v1_001334	NM_001199863_ex10;NM_001199862_ex12;NM_001199861_ex12;NM_001199860_ex12;NM_003636_ex12;NM_172130_ex11:site_3	chr1:6155387-6155409	-	GAACTGCCGGGCCACGGAGTAGG	GGAAAGGACGAAACACCGAACTGCCGGGCCACGGAGTGTTTTAGAGCTAGAAAT
human_exon_crispr_v1_001335	NM_001199863_ex10;NM_001199862_ex12;NM_001199861_ex12;NM_001199860_ex12;NM_003636_ex12;NM_172130_ex11:site_6	chr1:6155415-6155437	+	GACCCCGCCCATCTGCGAGCAGG	GGAAAGGACGAAACACCGACCCCGCCCATCTGCGAGCGTTTTAGAGCTAGAAAT
human_exon_crispr_v1_001336	NM_001199863_ex11;NM_001199862_ex13;NM_001199861_ex13;NM_001199860_ex13;NM_003636_ex13;NM_172130_ex12:site_4	chr1:6155631-6155653	+	GTTTCTGGCAAGTACGACAGTGG	GGAAAGGACGAAACACCGTTTCTGGCAAGTACGACAGGTTTTAGAGCTAGAAAT
human_exon_crispr_v1_001337	NM_001199863_ex12;NM_001199862_ex14;NM_001199861_ex14;NM_001199860_ex14;NM_003636_ex14;NM_172130_ex13:site_12	chr1:6156767-6156789	+	GCAGGCCATCGCCGAGCGCCTGG	GGAAAGGACGAAACACCGCAGGCCATCGCCGAGCGCCGTTTTAGAGCTAGAAAT
human_exon_crispr_v1_001338	NM_001199863_ex12;NM_001199862_ex14;NM_001199861_ex14;NM_001199860_ex14;NM_003636_ex14;NM_172130_ex13:site_13	chr1:6156772-6156794	-	GCAGCCCAGGCGCTCGGCGATGG	GGAAAGGACGAAACACCGCAGCCCAGGCGCTCGGCGAGTTTTAGAGCTAGAAAT
human_exon_crispr_v1_001339	NM_001199863_ex12;NM_001199862_ex14;NM_001199861_ex14;NM_001199860_ex14;NM_003636_ex14;NM_172130_ex13:site_16	chr1:6156806-6156828	+	GCTGGCCATAGGTAACGGTGGGG	GGAAAGGACGAAACACCGCTGGCCATAGGTAACGGTGGTTTTAGAGCTAGAAAT
human_exon_crispr_v1_001340	NM_001199863_ex12;NM_001199862_ex14;NM_001199861_ex14;NM_001199860_ex14;NM_003636_ex14;NM_172130_ex13:site_17	chr1:6156811-6156833	-	GGCGACCCCACCGTTACCTATGG	GGAAAGGACGAAACACCGGCGACCCCACCGTTACCTAGTTTTAGAGCTAGAAAT
human_exon_crispr_v1_001341	NM_015557_ex40:site_1	chr1:6166445-6166467	+	GGGCACCTACCGGTCACATAGGG	GGAAAGGACGAAACACCGGGCACCTACCGGTCACATAGTTTTAGAGCTAGAAAT
human_exon_crispr_v1_001342	NM_015557_ex40:site_2	chr1:6166505-6166527	+	GGTCCAGGGCCCCGGAAGTTGGG	GGAAAGGACGAAACACCGGTCCAGGGCCCCGGAAGTTGTTTTAGAGCTAGAAAT
human_exon_crispr_v1_001343	NM_015557_ex39:site_5	chr1:6166685-6166707	+	GGTGGGGTCCCCGGCGCGGTTGG	GGAAAGGACGAAACACCGGTGGGGTCCCCGGCGCGGTGTTTTAGAGCTAGAAAT
human_exon_crispr_v1_001344	NM_015557_ex39:site_6	chr1:6166690-6166712	+	GGTCCCCGGCGCGGTTGGTCAGG	GGAAAGGACGAAACACCGGTCCCCGGCGCGGTTGGTCGTTTTAGAGCTAGAAAT
human_exon_crispr_v1_001345	NM_015557_ex39:site_13	chr1:6166748-6166770	+	GGCGGCCACCGGGGGGATGCGGG	GGAAAGGACGAAACACCGGCGGCCACCGGGGGGATGCGTTTTAGAGCTAGAAAT
human_exon_crispr_v1_001346	NM_015557_ex39:site_18	chr1:6166778-6166800	+	GGATGGCAGCCGGGTCACGTCGG	GGAAAGGACGAAACACCGGATGGCAGCCGGGTCACGTGTTTTAGAGCTAGAAAT
human_exon_crispr_v1_001347	NM_015557_ex38:site_8	chr1:6169909-6169931	+	GGTGCTGGTGGCTCTCGGCGAGG	GGAAAGGACGAAACACCGGTGCTGGTGGCTCTCGGCGGTTTTAGAGCTAGAAAT
human_exon_crispr_v1_001348	NM_015557_ex38:site_16	chr1:6170023-6170045	-	GGAGCAGGCGTTGGTCATTGAGG	GGAAAGGACGAAACACCGGAGCAGGCGTTGGTCATTGGTTTTAGAGCTAGAAAT
human_exon_crispr_v1_001349	NM_015557_ex37:site_7	chr1:6170564-6170586	-	GCACGGCTACGCCCGCTGGCAGG	GGAAAGGACGAAACACCGCACGGCTACGCCCGCTGGCGTTTTAGAGCTAGAAAT
human_exon_crispr_v1_001350	NM_015557_ex36:site_3	chr1:6171851-6171873	+	GCAGCCAGTAGTCATGGCGCCGG	GGAAAGGACGAAACACCGCAGCCAGTAGTCATGGCGCGTTTTAGAGCTAGAAAT
human_exon_crispr_v1_001351	NM_015557_ex36:site_4	chr1:6171855-6171877	-	GGCACCGGCGCCATGACTACTGG	GGAAAGGACGAAACACCGGCACCGGCGCCATGACTACGTTTTAGAGCTAGAAAT
human_exon_crispr_v1_001352	NM_015557_ex35:site_3	chr1:6172193-6172215	-	GACGGGGGCTTCACGGGTATTGG	GGAAAGGACGAAACACCGACGGGGGCTTCACGGGTATGTTTTAGAGCTAGAAAT
human_exon_crispr_v1_001353	NM_015557_ex34:site_2	chr1:6172973-6172995	-	GAGGGGACAGTTCCGAACTCAGG	GGAAAGGACGAAACACCGAGGGGACAGTTCCGAACTCGTTTTAGAGCTAGAAAT
human_exon_crispr_v1_001354	NM_015557_ex33:site_3	chr1:6181159-6181181	-	GGAGCAGCTGCCGAGAGGTTGGG	GGAAAGGACGAAACACCGGAGCAGCTGCCGAGAGGTTGTTTTAGAGCTAGAAAT
human_exon_crispr_v1_001355	NM_015557_ex30:site_2	chr1:6184600-6184622	-	GCACGTGCTGACCCGCATCGGGG	GGAAAGGACGAAACACCGCACGTGCTGACCCGCATCGGTTTTAGAGCTAGAAAT
human_exon_crispr_v1_001356	NM_015557_ex30:site_7	chr1:6184662-6184684	+	GTCTCTGCACCATCCGCCCCCGG	GGAAAGGACGAAACACCGTCTCTGCACCATCCGCCCCGTTTTAGAGCTAGAAAT
human_exon_crispr_v1_001357	NM_015557_ex29:site_1	chr1:6185143-6185165	-	GTTTAGGTAAAGGGGCTAGGTGG	GGAAAGGACGAAACACCGTTTAGGTAAAGGGGCTAGGGTTTTAGAGCTAGAAAT
human_exon_crispr_v1_001358	NM_015557_ex29:site_6	chr1:6185180-6185202	-	GGCTGGTGCGGGACCTTCGAGGG	GGAAAGGACGAAACACCGGCTGGTGCGGGACCTTCGAGTTTTAGAGCTAGAAAT
human_exon_crispr_v1_001359	NM_015557_ex29:site_8	chr1:6185206-6185228	+	GGGAGTTGAAGGCGTCCTGCGGG	GGAAAGGACGAAACACCGGGAGTTGAAGGCGTCCTGCGTTTTAGAGCTAGAAAT
human_exon_crispr_v1_001360	NM_015557_ex29:site_9	chr1:6185207-6185229	+	GGAGTTGAAGGCGTCCTGCGGGG	GGAAAGGACGAAACACCGGAGTTGAAGGCGTCCTGCGGTTTTAGAGCTAGAAAT
human_exon_crispr_v1_001361	NM_015557_ex29:site_10	chr1:6185208-6185230	+	GAGTTGAAGGCGTCCTGCGGGGG	GGAAAGGACGAAACACCGAGTTGAAGGCGTCCTGCGGGTTTTAGAGCTAGAAAT
human_exon_crispr_v1_001362	NM_015557_ex29:site_11	chr1:6185221-6185243	-	GCGCTGGGGCATGCCCCCGCAGG	GGAAAGGACGAAACACCGCGCTGGGGCATGCCCCCGCGTTTTAGAGCTAGAAAT
human_exon_crispr_v1_001363	NM_015557_ex29:site_13	chr1:6185240-6185262	+	GCGCATGATGGCGTTCAGAAAGG	GGAAAGGACGAAACACCGCGCATGATGGCGTTCAGAAGTTTTAGAGCTAGAAAT
human_exon_crispr_v1_001364	NM_015557_ex28:site_5	chr1:6185650-6185672	-	GTGGACGACGACAATCCCGGAGG	GGAAAGGACGAAACACCGTGGACGACGACAATCCCGGGTTTTAGAGCTAGAAAT
human_exon_crispr_v1_001365	NM_015557_ex28:site_6	chr1:6185655-6185677	+	GGGATTGTCGTCGTCCACCTGGG	GGAAAGGACGAAACACCGGGATTGTCGTCGTCCACCTGTTTTAGAGCTAGAAAT
human_exon_crispr_v1_001366	NM_015557_ex28:site_7	chr1:6185656-6185678	+	GGATTGTCGTCGTCCACCTGGGG	GGAAAGGACGAAACACCGGATTGTCGTCGTCCACCTGGTTTTAGAGCTAGAAAT
human_exon_crispr_v1_001367	NM_015557_ex26:site_7	chr1:6186665-6186687	-	GGGCAAGCGCATCCGCAAGCAGG	GGAAAGGACGAAACACCGGGCAAGCGCATCCGCAAGCGTTTTAGAGCTAGAAAT
human_exon_crispr_v1_001368	NM_015557_ex26:site_10	chr1:6186691-6186713	-	GAGGACCTGGCCCGCAACCTGGG	GGAAAGGACGAAACACCGAGGACCTGGCCCGCAACCTGTTTTAGAGCTAGAAAT
human_exon_crispr_v1_001369	NM_015557_ex26:site_13	chr1:6186740-6186762	+	GCAGCTTCTCCCAGTAGTCGGGG	GGAAAGGACGAAACACCGCAGCTTCTCCCAGTAGTCGGTTTTAGAGCTAGAAAT
human_exon_crispr_v1_001370	NM_015557_ex26:site_14	chr1:6186749-6186771	-	GAACGTGGACCCCGACTACTGGG	GGAAAGGACGAAACACCGAACGTGGACCCCGACTACTGTTTTAGAGCTAGAAAT
human_exon_crispr_v1_001371	NM_015557_ex25:site_2	chr1:6188100-6188122	-	GCGAGGAGGACGGCGTGGTAAGG	GGAAAGGACGAAACACCGCGAGGAGGACGGCGTGGTAGTTTTAGAGCTAGAAAT
human_exon_crispr_v1_001372	NM_015557_ex25:site_4	chr1:6188114-6188136	-	GCAGTACGTGGTGCGCGAGGAGG	GGAAAGGACGAAACACCGCAGTACGTGGTGCGCGAGGGTTTTAGAGCTAGAAAT
human_exon_crispr_v1_001373	NM_015557_ex25:site_5	chr1:6188117-6188139	-	GGCGCAGTACGTGGTGCGCGAGG	GGAAAGGACGAAACACCGGCGCAGTACGTGGTGCGCGGTTTTAGAGCTAGAAAT
human_exon_crispr_v1_001374	NM_015557_ex24:site_2	chr1:6188545-6188567	+	GGGTTGGCCCCTACCTGGCGGGG	GGAAAGGACGAAACACCGGGTTGGCCCCTACCTGGCGGTTTTAGAGCTAGAAAT
human_exon_crispr_v1_001375	NM_015557_ex23:site_2	chr1:6188901-6188923	-	GGAACTCTTCAAGGACGACGTGG	GGAAAGGACGAAACACCGGAACTCTTCAAGGACGACGGTTTTAGAGCTAGAAAT
human_exon_crispr_v1_001376	NM_015557_ex23:site_3	chr1:6188919-6188941	+	GTTCCTCCGTGCCGAACTTGAGG	GGAAAGGACGAAACACCGTTCCTCCGTGCCGAACTTGGTTTTAGAGCTAGAAAT
human_exon_crispr_v1_001377	NM_015557_ex23:site_15	chr1:6189063-6189085	-	GATCTACCGCTTCGTGACTCGGG	GGAAAGGACGAAACACCGATCTACCGCTTCGTGACTCGTTTTAGAGCTAGAAAT
human_exon_crispr_v1_001378	NM_015557_ex23:site_16	chr1:6189106-6189128	+	GATGCGGTGGGCGCGGCTGAAGG	GGAAAGGACGAAACACCGATGCGGTGGGCGCGGCTGAGTTTTAGAGCTAGAAAT
human_exon_crispr_v1_001379	NM_015557_ex22:site_6	chr1:6190338-6190360	+	GACCACCTGCCCGGGTTGAGAGG	GGAAAGGACGAAACACCGACCACCTGCCCGGGTTGAGGTTTTAGAGCTAGAAAT
human_exon_crispr_v1_001380	NM_015557_ex20:site_6	chr1:6194272-6194294	+	GACCAGGGAGCTTCCATCGTAGG	GGAAAGGACGAAACACCGACCAGGGAGCTTCCATCGTGTTTTAGAGCTAGAAAT
human_exon_crispr_v1_001381	NM_015557_ex20:site_7	chr1:6194281-6194303	+	GCTTCCATCGTAGGAGCCATTGG	GGAAAGGACGAAACACCGCTTCCATCGTAGGAGCCATGTTTTAGAGCTAGAAAT
human_exon_crispr_v1_001382	NM_015557_ex19:site_5	chr1:6194860-6194882	-	GCACTGAACTCCAAGGGGGGCGG	GGAAAGGACGAAACACCGCACTGAACTCCAAGGGGGGGTTTTAGAGCTAGAAAT
human_exon_crispr_v1_001383	NM_015557_ex16:site_1	chr1:6196770-6196792	+	GCGGCCAGCGCCACCTACCTTGG	GGAAAGGACGAAACACCGCGGCCAGCGCCACCTACCTGTTTTAGAGCTAGAAAT
human_exon_crispr_v1_001384	NM_015557_ex15:site_1	chr1:6202181-6202203	-	GGTATTCCGTATGAAGGTGAGGG	GGAAAGGACGAAACACCGGTATTCCGTATGAAGGTGAGTTTTAGAGCTAGAAAT
human_exon_crispr_v1_001385	NM_015557_ex15:site_2	chr1:6202187-6202209	-	GAAGAAGGTATTCCGTATGAAGG	GGAAAGGACGAAACACCGAAGAAGGTATTCCGTATGAGTTTTAGAGCTAGAAAT
human_exon_crispr_v1_001386	NM_015557_ex15:site_5	chr1:6202250-6202272	-	GGAGAGCCGCTCGGTGATTCGGG	GGAAAGGACGAAACACCGGAGAGCCGCTCGGTGATTCGTTTTAGAGCTAGAAAT
human_exon_crispr_v1_001387	NM_015557_ex15:site_9	chr1:6202284-6202306	+	GTAGGTGACCACGTAGAAGTCGG	GGAAAGGACGAAACACCGTAGGTGACCACGTAGAAGTGTTTTAGAGCTAGAAAT
human_exon_crispr_v1_001388	NM_015557_ex15:site_10	chr1:6202292-6202314	-	GTGGGCGCCCGACTTCTACGTGG	GGAAAGGACGAAACACCGTGGGCGCCCGACTTCTACGGTTTTAGAGCTAGAAAT
human_exon_crispr_v1_001389	NM_015557_ex15:site_14	chr1:6202350-6202372	+	GAGGGGCGCGCTAACCAGGTAGG	GGAAAGGACGAAACACCGAGGGGCGCGCTAACCAGGTGTTTTAGAGCTAGAAAT
human_exon_crispr_v1_001390	NM_015557_ex13:site_5	chr1:6203912-6203934	-	GAAGCTGAGGGACGACAAGCAGG	GGAAAGGACGAAACACCGAAGCTGAGGGACGACAAGCGTTTTAGAGCTAGAAAT
human_exon_crispr_v1_001391	NM_015557_ex12:site_6	chr1:6204103-6204125	+	GCTTGAGGTTGTCGTAGTAGGGG	GGAAAGGACGAAACACCGCTTGAGGTTGTCGTAGTAGGTTTTAGAGCTAGAAAT
human_exon_crispr_v1_001392	NM_015557_ex11:site_2	chr1:6206317-6206339	-	GAGGAGCGCTTCTACCGCTATGG	GGAAAGGACGAAACACCGAGGAGCGCTTCTACCGCTAGTTTTAGAGCTAGAAAT
human_exon_crispr_v1_001393	NM_015557_ex9:site_2	chr1:6208904-6208926	+	GAACACTCACAGTACAGCGCGGG	GGAAAGGACGAAACACCGAACACTCACAGTACAGCGCGTTTTAGAGCTAGAAAT
human_exon_crispr_v1_001394	NM_015557_ex9:site_10	chr1:6209027-6209049	-	GGAGTTCTGCCGCGTGTGCAAGG	GGAAAGGACGAAACACCGGAGTTCTGCCGCGTGTGCAGTTTTAGAGCTAGAAAT
human_exon_crispr_v1_001395	NM_015557_ex9:site_18	chr1:6209087-6209109	-	GAAGGACGACGACGATGAAGAGG	GGAAAGGACGAAACACCGAAGGACGACGACGATGAAGGTTTTAGAGCTAGAAAT
human_exon_crispr_v1_001396	NM_015557_ex8:site_4	chr1:6209354-6209376	+	GTCCAGGCATACGAGATGGTAGG	GGAAAGGACGAAACACCGTCCAGGCATACGAGATGGTGTTTTAGAGCTAGAAAT
human_exon_crispr_v1_001397	NM_015557_ex8:site_5	chr1:6209356-6209378	-	GGCCTACCATCTCGTATGCCTGG	GGAAAGGACGAAACACCGGCCTACCATCTCGTATGCCGTTTTAGAGCTAGAAAT
human_exon_crispr_v1_001398	NM_015557_ex6:site_1	chr1:6212502-6212524	-	GGCTCAAGTTCCGCTTCGGGGGG	GGAAAGGACGAAACACCGGCTCAAGTTCCGCTTCGGGGTTTTAGAGCTAGAAAT
human_exon_crispr_v1_001399	NM_015557_ex6:site_2	chr1:6212503-6212525	-	GGGCTCAAGTTCCGCTTCGGGGG	GGAAAGGACGAAACACCGGGCTCAAGTTCCGCTTCGGGTTTTAGAGCTAGAAAT
human_exon_crispr_v1_001400	NM_015557_ex6:site_3	chr1:6212506-6212528	-	GCCGGGCTCAAGTTCCGCTTCGG	GGAAAGGACGAAACACCGCCGGGCTCAAGTTCCGCTTGTTTTAGAGCTAGAAAT
human_exon_crispr_v1_001401	NM_015557_ex6:site_5	chr1:6212524-6212546	-	GGCAAAGGGAAAAAGACGGCCGG	GGAAAGGACGAAACACCGGCAAAGGGAAAAAGACGGCGTTTTAGAGCTAGAAAT
human_exon_crispr_v1_001402	NM_015557_ex5:site_10	chr1:6214773-6214795	+	GGGGGGCTGACGGCTAGCGGAGG	GGAAAGGACGAAACACCGGGGGGCTGACGGCTAGCGGGTTTTAGAGCTAGAAAT
human_exon_crispr_v1_001403	NM_015557_ex5:site_11	chr1:6214774-6214796	+	GGGGGCTGACGGCTAGCGGAGGG	GGAAAGGACGAAACACCGGGGGCTGACGGCTAGCGGAGTTTTAGAGCTAGAAAT
human_exon_crispr_v1_001404	NM_015557_ex5:site_19	chr1:6214874-6214896	+	GGCGCTGAACTCCCGCCACTTGG	GGAAAGGACGAAACACCGGCGCTGAACTCCCGCCACTGTTTTAGAGCTAGAAAT
human_exon_crispr_v1_001405	NM_015557_ex5:site_20	chr1:6214900-6214922	-	GTCCAAAATGATGACCGTCCTGG	GGAAAGGACGAAACACCGTCCAAAATGATGACCGTCCGTTTTAGAGCTAGAAAT
human_exon_crispr_v1_001406	NM_015557_ex3:site_3	chr1:6219514-6219536	-	GAAGAGAAGTCGGAGAGTGAAGG	GGAAAGGACGAAACACCGAAGAGAAGTCGGAGAGTGAGTTTTAGAGCTAGAAAT
human_exon_crispr_v1_001407	NM_015557_ex2:site_3	chr1:6228274-6228296	+	GGAAGGCTCACGGGCTCCACAGG	GGAAAGGACGAAACACCGGAAGGCTCACGGGCTCCACGTTTTAGAGCTAGAAAT
human_exon_crispr_v1_001408	NM_015557_ex1T:site_4	chr1:6240004-6240026	-	GAGAATGAGGACGAGATGTCAGG	GGAAAGGACGAAACACCGAGAATGAGGACGAGATGTCGTTTTAGAGCTAGAAAT
human_exon_crispr_v1_001409	NM_015557_ex1T:site_7	chr1:6240032-6240054	-	GCTGCCGCGGCTGTTCGCCGAGG	GGAAAGGACGAAACACCGCTGCCGCGGCTGTTCGCCGGTTTTAGAGCTAGAAAT
human_exon_crispr_v1_001410	NM_015557_ex1T:site_13	chr1:6240073-6240095	+	GGGCCCCGCATGCCCGGCGCGGG	GGAAAGGACGAAACACCGGGCCCCGCATGCCCGGCGCGTTTTAGAGCTAGAAAT
human_exon_crispr_v1_001411	NM_207396_ex2:site_1	chr1:6266581-6266603	+	GCGCTGTCGCTGCAGATGTCGGG	GGAAAGGACGAAACACCGCGCTGTCGCTGCAGATGTCGTTTTAGAGCTAGAAAT
human_exon_crispr_v1_001412	NM_207396_ex3:site_4	chr1:6267465-6267487	+	GCGGGCTCCCGCCGGTGGACCGG	GGAAAGGACGAAACACCGCGGGCTCCCGCCGGTGGACGTTTTAGAGCTAGAAAT
human_exon_crispr_v1_001413	NM_207396_ex3:site_5	chr1:6267472-6267494	-	GCAGCAGCCGGTCCACCGGCGGG	GGAAAGGACGAAACACCGCAGCAGCCGGTCCACCGGCGTTTTAGAGCTAGAAAT
human_exon_crispr_v1_001414	NM_207396_ex4:site_2	chr1:6268981-6269003	-	GTCGCGGCAGCGCGCGCATAGGG	GGAAAGGACGAAACACCGTCGCGGCAGCGCGCGCATAGTTTTAGAGCTAGAAAT
human_exon_crispr_v1_001415	NM_207396_ex4:site_3	chr1:6268997-6269019	-	GTGCTCGGTGCGTCTCGTCGCGG	GGAAAGGACGAAACACCGTGCTCGGTGCGTCTCGTCGGTTTTAGAGCTAGAAAT
human_exon_crispr_v1_001416	NM_207396_ex4:site_5	chr1:6269024-6269046	+	GTTCGCGCGCCACGACATCGTGG	GGAAAGGACGAAACACCGTTCGCGCGCCACGACATCGGTTTTAGAGCTAGAAAT
human_exon_crispr_v1_001417	NM_207396_ex4:site_7	chr1:6269033-6269055	-	GACCCAGGGCCACGATGTCGTGG	GGAAAGGACGAAACACCGACCCAGGGCCACGATGTCGGTTTTAGAGCTAGAAAT
human_exon_crispr_v1_001418	NM_207396_ex4:site_8	chr1:6269047-6269069	-	GTCGCGGCTTCGCTGACCCAGGG	GGAAAGGACGAAACACCGTCGCGGCTTCGCTGACCCAGTTTTAGAGCTAGAAAT
human_exon_crispr_v1_001419	NM_207396_ex5:site_8	chr1:6269246-6269268	+	GACATGCAGAAGTGCGTACAGGG	GGAAAGGACGAAACACCGACATGCAGAAGTGCGTACAGTTTTAGAGCTAGAAAT
human_exon_crispr_v1_001420	NM_207396_ex7:site_7	chr1:6269503-6269525	+	GGAGGCCATCGCGCTGCTGCAGG	GGAAAGGACGAAACACCGGAGGCCATCGCGCTGCTGCGTTTTAGAGCTAGAAAT
human_exon_crispr_v1_001421	NM_207396_ex7:site_11	chr1:6269539-6269561	+	GGTGCGGCACAGCGCCGCCGAGG	GGAAAGGACGAAACACCGGTGCGGCACAGCGCCGCCGGTTTTAGAGCTAGAAAT
human_exon_crispr_v1_001422	NM_207396_ex11:site_3	chr1:6270943-6270965	+	GGCTGCAGGGCATCGTCACGCGG	GGAAAGGACGAAACACCGGCTGCAGGGCATCGTCACGGTTTTAGAGCTAGAAAT
human_exon_crispr_v1_001423	NM_207396_ex12:site_8	chr1:6271141-6271163	-	GCAGCAGCTGCCACCCGACGTGG	GGAAAGGACGAAACACCGCAGCAGCTGCCACCCGACGGTTTTAGAGCTAGAAAT
human_exon_crispr_v1_001424	NM_207396_ex13:site_10	chr1:6272016-6272038	-	GCTGATGGACCGGTGCAGCGTGG	GGAAAGGACGAAACACCGCTGATGGACCGGTGCAGCGGTTTTAGAGCTAGAAAT
human_exon_crispr_v1_001425	NM_207396_ex13:site_17	chr1:6272099-6272121	+	GAGGACTCCTACCGGGTGAGGGG	GGAAAGGACGAAACACCGAGGACTCCTACCGGGTGAGGTTTTAGAGCTAGAAAT
human_exon_crispr_v1_001426	NM_207396_ex14:site_6	chr1:6272356-6272378	+	GCACCACTCGCTCATCAAGGCGG	GGAAAGGACGAAACACCGCACCACTCGCTCATCAAGGGTTTTAGAGCTAGAAAT
human_exon_crispr_v1_001427	NM_207396_ex14:site_11	chr1:6272452-6272474	+	GGGCATGAGGGTCGTCTTCCAGG	GGAAAGGACGAAACACCGGGCATGAGGGTCGTCTTCCGTTTTAGAGCTAGAAAT
human_exon_crispr_v1_001428	NM_207396_ex15:site_1	chr1:6272747-6272769	+	GGAGGAAGCCTATCAGCGAGTGG	GGAAAGGACGAAACACCGGAGGAAGCCTATCAGCGAGGTTTTAGAGCTAGAAAT
human_exon_crispr_v1_001429	NM_207396_ex16:site_6	chr1:6273183-6273205	-	GACGTAGGGCGTGATCTGCTTGG	GGAAAGGACGAAACACCGACGTAGGGCGTGATCTGCTGTTTTAGAGCTAGAAAT
human_exon_crispr_v1_001430	NM_012405_ex5T:site_9	chr1:6285262-6285284	+	GGAAGAATCGCCACACTGTCAGG	GGAAAGGACGAAACACCGGAAGAATCGCCACACTGTCGTTTTAGAGCTAGAAAT
human_exon_crispr_v1_001431	NM_012405_ex5T:site_11	chr1:6285284-6285306	+	GGCATAGCTGACGCCGCAGATGG	GGAAAGGACGAAACACCGGCATAGCTGACGCCGCAGAGTTTTAGAGCTAGAAAT
human_exon_crispr_v1_001432	NM_012405_ex5T:site_12	chr1:6285285-6285307	+	GCATAGCTGACGCCGCAGATGGG	GGAAAGGACGAAACACCGCATAGCTGACGCCGCAGATGTTTTAGAGCTAGAAAT
human_exon_crispr_v1_001433	NM_012405_ex4:site_2	chr1:6291986-6292008	-	GGCATCCTTCTTACGTCGGGTGG	GGAAAGGACGAAACACCGGCATCCTTCTTACGTCGGGGTTTTAGAGCTAGAAAT
human_exon_crispr_v1_001434	NM_012405_ex3:site_1	chr1:6293515-6293537	+	GGACATAAGGCACACGAACCTGG	GGAAAGGACGAAACACCGGACATAAGGCACACGAACCGTTTTAGAGCTAGAAAT
human_exon_crispr_v1_001435	NM_012405_ex1T:site_3	chr1:6295769-6295791	+	GCCTGCACCTGGTAGCGAGGCGG	GGAAAGGACGAAACACCGCCTGCACCTGGTAGCGAGGGTTTTAGAGCTAGAAAT
human_exon_crispr_v1_001436	NM_012405_ex1T:site_6	chr1:6295823-6295845	-	GGGCTGGCGCTCTACGTGGCCGG	GGAAAGGACGAAACACCGGGCTGGCGCTCTACGTGGCGTTTTAGAGCTAGAAAT
human_exon_crispr_v1_001437	NM_001024598_ex2T:site_2	chr1:6304422-6304444	+	GCTGATGGAGAAAAAGCGCCGGG	GGAAAGGACGAAACACCGCTGATGGAGAAAAAGCGCCGTTTTAGAGCTAGAAAT
human_exon_crispr_v1_001438	NM_001024598_ex2T:site_3	chr1:6304440-6304462	-	GTGACACATTGATGCGTGCCCGG	GGAAAGGACGAAACACCGTGACACATTGATGCGTGCCGTTTTAGAGCTAGAAAT
human_exon_crispr_v1_001439	NM_001024598_ex2T:site_6	chr1:6304485-6304507	+	GGAGAAACACTACTCGCACCAGG	GGAAAGGACGAAACACCGGAGAAACACTACTCGCACCGTTTTAGAGCTAGAAAT
human_exon_crispr_v1_001440	NM_001024598_ex3:site_1	chr1:6304589-6304611	-	GGATCTACCCGACCATGGAAAGG	GGAAAGGACGAAACACCGGATCTACCCGACCATGGAAGTTTTAGAGCTAGAAAT
human_exon_crispr_v1_001441	NM_001024598_ex3:site_2	chr1:6304604-6304626	+	GTAGATCCGGAAGCGCAAATTGG	GGAAAGGACGAAACACCGTAGATCCGGAAGCGCAAATGTTTTAGAGCTAGAAAT
human_exon_crispr_v1_001442	NM_001024598_ex4T:site_6	chr1:6305194-6305216	-	GCGGAAGCCCGACGGTTGCTCGG	GGAAAGGACGAAACACCGCGGAAGCCCGACGGTTGCTGTTTTAGAGCTAGAAAT
human_exon_crispr_v1_001443	NM_001024598_ex4T:site_9	chr1:6305232-6305254	+	GTGAGCCAGCTCCTTCGGCGCGG	GGAAAGGACGAAACACCGTGAGCCAGCTCCTTCGGCGGTTTTAGAGCTAGAAAT
human_exon_crispr_v1_001444	NM_001024598_ex4T:site_14	chr1:6305293-6305315	-	GGTGCTGCCGGCGGCGCTCTCGG	GGAAAGGACGAAACACCGGTGCTGCCGGCGGCGCTCTGTTTTAGAGCTAGAAAT
human_exon_crispr_v1_001445	NM_001024598_ex4T:site_26	chr1:6305359-6305381	+	GCCCTTGCACCCCTGCCGTCTGG	GGAAAGGACGAAACACCGCCCTTGCACCCCTGCCGTCGTTTTAGAGCTAGAAAT
human_exon_crispr_v1_001446	NM_001024598_ex4T:site_41	chr1:6305447-6305469	-	GGACGCTGGCGGACGAGCCAGGG	GGAAAGGACGAAACACCGGACGCTGGCGGACGAGCCAGTTTTAGAGCTAGAAAT
human_exon_crispr_v1_001447	NM_207370_ex6T:site_2	chr1:6309386-6309408	+	GCGCCGGCGGTCCTAGGACGCGG	GGAAAGGACGAAACACCGCGCCGGCGGTCCTAGGACGGTTTTAGAGCTAGAAAT
human_exon_crispr_v1_001448	NM_207370_ex6T:site_3	chr1:6309389-6309411	-	GCTCCGCGTCCTAGGACCGCCGG	GGAAAGGACGAAACACCGCTCCGCGTCCTAGGACCGCGTTTTAGAGCTAGAAAT
human_exon_crispr_v1_001449	NM_207370_ex6T:site_7	chr1:6309435-6309457	+	GCGTAGCCCGAGGACTCGGAGGG	GGAAAGGACGAAACACCGCGTAGCCCGAGGACTCGGAGTTTTAGAGCTAGAAAT
human_exon_crispr_v1_001450	NM_207370_ex6T:site_19	chr1:6309521-6309543	-	GCCCCGGCCTGAGCGCGTCGTGG	GGAAAGGACGAAACACCGCCCCGGCCTGAGCGCGTCGGTTTTAGAGCTAGAAAT
human_exon_crispr_v1_001451	NM_207370_ex6T:site_20	chr1:6309551-6309573	+	GCCGGCGTGCGAGTGCGCAGAGG	GGAAAGGACGAAACACCGCCGGCGTGCGAGTGCGCAGGTTTTAGAGCTAGAAAT
human_exon_crispr_v1_001452	NM_207370_ex6T:site_31	chr1:6309624-6309646	-	GCCCCCGACGGCGCAGATCCCGG	GGAAAGGACGAAACACCGCCCCCGACGGCGCAGATCCGTTTTAGAGCTAGAAAT
human_exon_crispr_v1_001453	NM_207370_ex6T:site_42	chr1:6309686-6309708	+	GGCCTGTGGCTCGCACTCGAAGG	GGAAAGGACGAAACACCGGCCTGTGGCTCGCACTCGAGTTTTAGAGCTAGAAAT
human_exon_crispr_v1_001454	NM_207370_ex6T:site_43	chr1:6309694-6309716	+	GCTCGCACTCGAAGGCGGTCAGG	GGAAAGGACGAAACACCGCTCGCACTCGAAGGCGGTCGTTTTAGAGCTAGAAAT
human_exon_crispr_v1_001455	NM_207370_ex6T:site_45	chr1:6309708-6309730	+	GCGGTCAGGGCGAAGGCGTCGGG	GGAAAGGACGAAACACCGCGGTCAGGGCGAAGGCGTCGTTTTAGAGCTAGAAAT
human_exon_crispr_v1_001456	NM_207370_ex6T:site_64	chr1:6309782-6309804	+	GCTGCCGGGGGGCGAGTCGCGGG	GGAAAGGACGAAACACCGCTGCCGGGGGGCGAGTCGCGTTTTAGAGCTAGAAAT
human_exon_crispr_v1_001457	NM_207370_ex6T:site_65	chr1:6309786-6309808	-	GGAGCCCGCGACTCGCCCCCCGG	GGAAAGGACGAAACACCGGAGCCCGCGACTCGCCCCCGTTTTAGAGCTAGAAAT
human_exon_crispr_v1_001458	NM_207370_ex6T:site_69	chr1:6309808-6309830	-	GGCCCTGGATAGCGGCCCGCGGG	GGAAAGGACGAAACACCGGCCCTGGATAGCGGCCCGCGTTTTAGAGCTAGAAAT
human_exon_crispr_v1_001459	NM_207370_ex6T:site_70	chr1:6309813-6309835	+	GGGCCGCTATCCAGGGCCGAGGG	GGAAAGGACGAAACACCGGGCCGCTATCCAGGGCCGAGTTTTAGAGCTAGAAAT
human_exon_crispr_v1_001460	NM_207370_ex6T:site_87	chr1:6310027-6310049	-	GCGCTTCTCCCACGACGATGCGG	GGAAAGGACGAAACACCGCGCTTCTCCCACGACGATGGTTTTAGAGCTAGAAAT
human_exon_crispr_v1_001461	NM_207370_ex5:site_12	chr1:6310638-6310660	+	GCGCTCCAACACCAGGTCCGGGG	GGAAAGGACGAAACACCGCGCTCCAACACCAGGTCCGGTTTTAGAGCTAGAAAT
human_exon_crispr_v1_001462	NM_207370_ex4:site_7	chr1:6311459-6311481	+	GTCAGCCCGGTAGCGGTCGCAGG	GGAAAGGACGAAACACCGTCAGCCCGGTAGCGGTCGCGTTTTAGAGCTAGAAAT
human_exon_crispr_v1_001463	NM_207370_ex3:site_1	chr1:6313761-6313783	-	GTGCTGGTGGGTGACGGCGTCGG	GGAAAGGACGAAACACCGTGCTGGTGGGTGACGGCGTGTTTTAGAGCTAGAAAT
human_exon_crispr_v1_001464	NM_207370_ex3:site_7	chr1:6313856-6313878	+	GGCGGGCTCCGAGCCATCGATGG	GGAAAGGACGAAACACCGGCGGGCTCCGAGCCATCGAGTTTTAGAGCTAGAAAT
human_exon_crispr_v1_001465	NM_207370_ex3:site_10	chr1:6313899-6313921	+	GCGTCCTCCACCACGATGGTGGG	GGAAAGGACGAAACACCGCGTCCTCCACCACGATGGTGTTTTAGAGCTAGAAAT
human_exon_crispr_v1_001466	NM_207370_ex3:site_22	chr1:6314109-6314131	+	GTGTCGTGCCAGCCAACGGCAGG	GGAAAGGACGAAACACCGTGTCGTGCCAGCCAACGGCGTTTTAGAGCTAGAAAT
human_exon_crispr_v1_001467	NM_207370_ex3:site_23	chr1:6314114-6314136	+	GTGCCAGCCAACGGCAGGCAGGG	GGAAAGGACGAAACACCGTGCCAGCCAACGGCAGGCAGTTTTAGAGCTAGAAAT
human_exon_crispr_v1_001468	NM_207370_ex2T:site_2	chr1:6314630-6314652	+	GACCATCCACATGCGGTGGTAGG	GGAAAGGACGAAACACCGACCATCCACATGCGGTGGTGTTTTAGAGCTAGAAAT
human_exon_crispr_v1_001469	NM_207370_ex2T:site_10	chr1:6314767-6314789	-	GCCCATCGCCACCTACTCCGTGG	GGAAAGGACGAAACACCGCCCATCGCCACCTACTCCGGTTTTAGAGCTAGAAAT
human_exon_crispr_v1_001470	NM_207370_ex2T:site_15	chr1:6314815-6314837	-	GTTCCTGCTGTGTACACTCGCGG	GGAAAGGACGAAACACCGTTCCTGCTGTGTACACTCGGTTTTAGAGCTAGAAAT
human_exon_crispr_v1_001471	NM_007274_ex9T;NM_181864_ex9T;NM_181866_ex9T;NM_181865_ex9T:site_3	chr1:6324671-6324693	-	GGCGAAGCGACAGGGCCACGCGG	GGAAAGGACGAAACACCGGCGAAGCGACAGGGCCACGGTTTTAGAGCTAGAAAT
human_exon_crispr_v1_001472	NM_007274_ex8;NM_181864_ex8;NM_181866_ex8;NM_181865_ex8:site_5	chr1:6341257-6341279	-	GGTGGACGCCGACCCTGTTGTGG	GGAAAGGACGAAACACCGGTGGACGCCGACCCTGTTGGTTTTAGAGCTAGAAAT
human_exon_crispr_v1_001473	NM_007274_ex8;NM_181864_ex8;NM_181866_ex8;NM_181865_ex8:site_7	chr1:6341312-6341334	+	GAAGGTCATGCGTCCCGAGATGG	GGAAAGGACGAAACACCGAAGGTCATGCGTCCCGAGAGTTTTAGAGCTAGAAAT
human_exon_crispr_v1_001474	NM_007274_ex7;NM_181864_ex7;NM_181866_ex7;NM_181865_ex7:site_3	chr1:6354999-6355021	-	GGATGAGGTCGCCGGGATCGTGG	GGAAAGGACGAAACACCGGATGAGGTCGCCGGGATCGGTTTTAGAGCTAGAAAT
human_exon_crispr_v1_001475	NM_007274_ex6;NM_181864_ex6;NM_181866_ex6;NM_181865_ex6:site_1	chr1:6378532-6378554	-	GAGGTAAGAAGGAAGCGCCCTGG	GGAAAGGACGAAACACCGAGGTAAGAAGGAAGCGCCCGTTTTAGAGCTAGAAAT
human_exon_crispr_v1_001476	NM_007274_ex4;NM_181864_ex4;NM_181866_ex4;NM_181865_ex4:site_4	chr1:6393564-6393586	+	GTCCACATTCTTCAGCGACAGGG	GGAAAGGACGAAACACCGTCCACATTCTTCAGCGACAGTTTTAGAGCTAGAAAT
human_exon_crispr_v1_001477	NM_007274_ex2;NM_181864_ex2;NM_181866_ex2;NM_181865_ex2:site_1	chr1:6409797-6409819	-	GCCAGAACGGGGTAAGGGTCTGG	GGAAAGGACGAAACACCGCCAGAACGGGGTAAGGGTCGTTTTAGAGCTAGAAAT
human_exon_crispr_v1_001478	NM_007274_ex2;NM_181864_ex2;NM_181866_ex2;NM_181865_ex2:site_2	chr1:6409803-6409825	-	GCAACAGCCAGAACGGGGTAAGG	GGAAAGGACGAAACACCGCAACAGCCAGAACGGGGTAGTTTTAGAGCTAGAAAT
human_exon_crispr_v1_001479	NM_007274_ex2;NM_181864_ex2;NM_181866_ex2;NM_181865_ex2:site_9	chr1:6409879-6409901	-	GTGGCCGGCAATGTCCACGGGGG	GGAAAGGACGAAACACCGTGGCCGGCAATGTCCACGGGTTTTAGAGCTAGAAAT
human_exon_crispr_v1_001480	NM_007274_ex2;NM_181864_ex2;NM_181866_ex2;NM_181865_ex2:site_10	chr1:6409884-6409906	+	GTGGACATTGCCGGCCACGTTGG	GGAAAGGACGAAACACCGTGGACATTGCCGGCCACGTGTTTTAGAGCTAGAAAT
human_exon_crispr_v1_001481	NM_181864_ex1T:site_3	chr1:6445598-6445620	-	GCGCTCCCGTCCAGGTGGTTGGG	GGAAAGGACGAAACACCGCGCTCCCGTCCAGGTGGTTGTTTTAGAGCTAGAAAT
human_exon_crispr_v1_001482	NM_007274_ex1T:site_2	chr1:6453332-6453354	+	GCGGACGGCGTCTCGACGTCTGG	GGAAAGGACGAAACACCGCGGACGGCGTCTCGACGTCGTTTTAGAGCTAGAAAT
human_exon_crispr_v1_001483	NM_007274_ex1T:site_7	chr1:6453367-6453389	+	GGGGGCTGCGGCGGCGGATGCGG	GGAAAGGACGAAACACCGGGGGCTGCGGCGGCGGATGGTTTTAGAGCTAGAAAT
human_exon_crispr_v1_001484	NM_007274_ex1T:site_9	chr1:6453371-6453393	+	GCTGCGGCGGCGGATGCGGCGGG	GGAAAGGACGAAACACCGCTGCGGCGGCGGATGCGGCGTTTTAGAGCTAGAAAT
human_exon_crispr_v1_001485	NM_007274_ex1T:site_15	chr1:6453425-6453447	-	GGGCTCATTCATTCCGCGCCGGG	GGAAAGGACGAAACACCGGGCTCATTCATTCCGCGCCGTTTTAGAGCTAGAAAT
human_exon_crispr_v1_001486	NM_007274_ex1T:site_17	chr1:6453442-6453464	+	GAGCCCGGGCCGCGCCATAAAGG	GGAAAGGACGAAACACCGAGCCCGGGCCGCGCCATAAGTTTTAGAGCTAGAAAT
human_exon_crispr_v1_001487	NM_007274_ex1T:site_18	chr1:6453444-6453466	+	GCCCGGGCCGCGCCATAAAGGGG	GGAAAGGACGAAACACCGCCCGGGCCGCGCCATAAAGGTTTTAGAGCTAGAAAT
human_exon_crispr_v1_001488	NM_019089_ex4T:site_1	chr1:6478919-6478941	+	GATCGGCCGAGGGGCTACCACGG	GGAAAGGACGAAACACCGATCGGCCGAGGGGCTACCAGTTTTAGAGCTAGAAAT
human_exon_crispr_v1_001489	NM_019089_ex4T:site_2	chr1:6478929-6478951	+	GGGGCTACCACGGCCGCCAGAGG	GGAAAGGACGAAACACCGGGGCTACCACGGCCGCCAGGTTTTAGAGCTAGAAAT
human_exon_crispr_v1_001490	NM_019089_ex4T:site_22	chr1:6479115-6479137	+	GCGCGCTCACGGCGGGCTCCAGG	GGAAAGGACGAAACACCGCGCGCTCACGGCGGGCTCCGTTTTAGAGCTAGAAAT
human_exon_crispr_v1_001491	NM_019089_ex4T:site_23	chr1:6479125-6479147	+	GGCGGGCTCCAGGACACGGCAGG	GGAAAGGACGAAACACCGGCGGGCTCCAGGACACGGCGTTTTAGAGCTAGAAAT
human_exon_crispr_v1_001492	NM_019089_ex4T:site_28	chr1:6479190-6479212	-	GCCTTGCGACAGCTACCGCGAGG	GGAAAGGACGAAACACCGCCTTGCGACAGCTACCGCGGTTTTAGAGCTAGAAAT
human_exon_crispr_v1_001493	NM_019089_ex4T:site_29	chr1:6479197-6479219	+	GTAGCTGTCGCAAGGCACTGCGG	GGAAAGGACGAAACACCGTAGCTGTCGCAAGGCACTGGTTTTAGAGCTAGAAAT
human_exon_crispr_v1_001494	NM_019089_ex3:site_2	chr1:6479282-6479304	+	GCAGGGAGGGCTCACTCACGGGG	GGAAAGGACGAAACACCGCAGGGAGGGCTCACTCACGGTTTTAGAGCTAGAAAT
human_exon_crispr_v1_001495	NM_019089_ex1T:site_2	chr1:6479823-6479845	-	GCTGCGCAAGGTGGGTACCGGGG	GGAAAGGACGAAACACCGCTGCGCAAGGTGGGTACCGGTTTTAGAGCTAGAAAT
human_exon_crispr_v1_001496	NM_019089_ex1T:site_4	chr1:6479831-6479853	-	GCGGCGGAGCTGCGCAAGGTGGG	GGAAAGGACGAAACACCGCGGCGGAGCTGCGCAAGGTGTTTTAGAGCTAGAAAT
human_exon_crispr_v1_001497	NM_031475_ex1T:site_8	chr1:6485101-6485123	-	GTCCAGCGGGTCGCGCAGCGAGG	GGAAAGGACGAAACACCGTCCAGCGGGTCGCGCAGCGGTTTTAGAGCTAGAAAT
human_exon_crispr_v1_001498	NM_031475_ex1T:site_11	chr1:6485133-6485155	+	GTGCACCACGCGGCCCGCGCTGG	GGAAAGGACGAAACACCGTGCACCACGCGGCCCGCGCGTTTTAGAGCTAGAAAT
human_exon_crispr_v1_001499	NM_031475_ex1T:site_22	chr1:6485202-6485224	+	GCCGCGGCCCGCGCCCGCAACGG	GGAAAGGACGAAACACCGCCGCGGCCCGCGCCCGCAAGTTTTAGAGCTAGAAAT
human_exon_crispr_v1_001500	NM_031475_ex1T:site_24	chr1:6485210-6485232	-	GTGTGGCGCCGTTGCGGGCGCGG	GGAAAGGACGAAACACCGTGTGGCGCCGTTGCGGGCGGTTTTAGAGCTAGAAAT
human_exon_crispr_v1_001501	NM_031475_ex1T:site_27	chr1:6485227-6485249	-	GGAGGCGTCGTGGGCCGGTGTGG	GGAAAGGACGAAACACCGGAGGCGTCGTGGGCCGGTGGTTTTAGAGCTAGAAAT
human_exon_crispr_v1_001502	NM_031475_ex4:site_5	chr1:6500735-6500757	-	GCTCGCCGCGAAGTGCATGGCGG	GGAAAGGACGAAACACCGCTCGCCGCGAAGTGCATGGGTTTTAGAGCTAGAAAT
human_exon_crispr_v1_001503	NM_031475_ex4:site_7	chr1:6500751-6500773	+	GGCGAGCCGCGGCCACACCAAGG	GGAAAGGACGAAACACCGGCGAGCCGCGGCCACACCAGTTTTAGAGCTAGAAAT
human_exon_crispr_v1_001504	NM_031475_ex5:site_4	chr1:6501050-6501072	+	GTACACGGCCGCCGACCTGTCGG	GGAAAGGACGAAACACCGTACACGGCCGCCGACCTGTGTTTTAGAGCTAGAAAT
human_exon_crispr_v1_001505	NM_031475_ex5:site_5	chr1:6501058-6501080	-	GTTGAAGTCCGACAGGTCGGCGG	GGAAAGGACGAAACACCGTTGAAGTCCGACAGGTCGGGTTTTAGAGCTAGAAAT
human_exon_crispr_v1_001506	NM_031475_ex5:site_7	chr1:6501061-6501083	-	GCCGTTGAAGTCCGACAGGTCGG	GGAAAGGACGAAACACCGCCGTTGAAGTCCGACAGGTGTTTTAGAGCTAGAAAT
human_exon_crispr_v1_001507	NM_031475_ex6:site_3	chr1:6504546-6504568	+	GGAGCACCGCGTGCTTTCCCGGG	GGAAAGGACGAAACACCGGAGCACCGCGTGCTTTCCCGTTTTAGAGCTAGAAAT
human_exon_crispr_v1_001508	NM_031475_ex7:site_5	chr1:6505765-6505787	+	GACATGCTGAACCCGGAGCTGGG	GGAAAGGACGAAACACCGACATGCTGAACCCGGAGCTGTTTTAGAGCTAGAAAT
human_exon_crispr_v1_001509	NM_031475_ex7:site_6	chr1:6505786-6505808	+	GGCCTGCCTCGGGGCACGATTGG	GGAAAGGACGAAACACCGGCCTGCCTCGGGGCACGATGTTTTAGAGCTAGAAAT
human_exon_crispr_v1_001510	NM_031475_ex7:site_7	chr1:6505787-6505809	+	GCCTGCCTCGGGGCACGATTGGG	GGAAAGGACGAAACACCGCCTGCCTCGGGGCACGATTGTTTTAGAGCTAGAAAT
human_exon_crispr_v1_001511	NM_031475_ex7:site_8	chr1:6505792-6505814	-	GGCTTCCCAATCGTGCCCCGAGG	GGAAAGGACGAAACACCGGCTTCCCAATCGTGCCCCGGTTTTAGAGCTAGAAAT
human_exon_crispr_v1_001512	NM_031475_ex7:site_31	chr1:6505909-6505931	-	GCTGCCTGTGGTCCTACAGGAGG	GGAAAGGACGAAACACCGCTGCCTGTGGTCCTACAGGGTTTTAGAGCTAGAAAT
human_exon_crispr_v1_001513	NM_031475_ex8:site_9	chr1:6508816-6508838	-	GCGTGCGGCCAGCGTCTCGCCGG	GGAAAGGACGAAACACCGCGTGCGGCCAGCGTCTCGCGTTTTAGAGCTAGAAAT
human_exon_crispr_v1_001514	NM_031475_ex8:site_19	chr1:6508911-6508933	+	GCCGCCCGCGGCTCACTCGAAGG	GGAAAGGACGAAACACCGCCGCCCGCGGCTCACTCGAGTTTTAGAGCTAGAAAT
human_exon_crispr_v1_001515	NM_031475_ex8:site_21	chr1:6508915-6508937	-	GGGGCCTTCGAGTGAGCCGCGGG	GGAAAGGACGAAACACCGGGGCCTTCGAGTGAGCCGCGTTTTAGAGCTAGAAAT
human_exon_crispr_v1_001516	NM_031475_ex9:site_2	chr1:6511685-6511707	+	GTCCCCGACGGGCGACAACTCGG	GGAAAGGACGAAACACCGTCCCCGACGGGCGACAACTGTTTTAGAGCTAGAAAT
human_exon_crispr_v1_001517	NM_031475_ex9:site_3	chr1:6511688-6511710	-	GCTCCGAGTTGTCGCCCGTCGGG	GGAAAGGACGAAACACCGCTCCGAGTTGTCGCCCGTCGTTTTAGAGCTAGAAAT
human_exon_crispr_v1_001518	NM_031475_ex9:site_6	chr1:6511742-6511764	+	GAAGCCGACGCCCCAGAGCAAGG	GGAAAGGACGAAACACCGAAGCCGACGCCCCAGAGCAGTTTTAGAGCTAGAAAT
human_exon_crispr_v1_001519	NM_031475_ex10:site_2	chr1:6511886-6511908	-	GCAGCGGCGAATCGGGCTGCAGG	GGAAAGGACGAAACACCGCAGCGGCGAATCGGGCTGCGTTTTAGAGCTAGAAAT
human_exon_crispr_v1_001520	NM_031475_ex10:site_17	chr1:6512096-6512118	-	GCATCTTGCGCACCATCACCTGG	GGAAAGGACGAAACACCGCATCTTGCGCACCATCACCGTTTTAGAGCTAGAAAT
human_exon_crispr_v1_001521	NM_031475_ex13T:site_6	chr1:6520110-6520132	+	GTCAGAGAAGCTGCGGACGCTGG	GGAAAGGACGAAACACCGTCAGAGAAGCTGCGGACGCGTTTTAGAGCTAGAAAT
human_exon_crispr_v1_001522	NM_031475_ex13T:site_8	chr1:6520149-6520171	+	GCTGGCGCCCTGGCAGCGACAGG	GGAAAGGACGAAACACCGCTGGCGCCCTGGCAGCGACGTTTTAGAGCTAGAAAT
human_exon_crispr_v1_001523	NM_031475_ex13T:site_11	chr1:6520187-6520209	+	GGGACATCGCTAAGTACTAGAGG	GGAAAGGACGAAACACCGGGACATCGCTAAGTACTAGGTTTTAGAGCTAGAAAT
human_exon_crispr_v1_001524	NM_003790_ex10T;NM_148970_ex5T;NM_148967_ex9T;NM_148966_ex9T;NM_148965_ex10T:site_1	chr1:6521477-6521499	+	GGCAAGTGGGCGCCGTGTCACGG	GGAAAGGACGAAACACCGGCAAGTGGGCGCCGTGTCAGTTTTAGAGCTAGAAAT
human_exon_crispr_v1_001525	NM_003790_ex10T;NM_148970_ex5T;NM_148967_ex9T;NM_148966_ex9T;NM_148965_ex10T:site_6	chr1:6521551-6521573	+	GCGCTCCAGGGCCGCGTAAACGG	GGAAAGGACGAAACACCGCGCTCCAGGGCCGCGTAAAGTTTTAGAGCTAGAAAT
human_exon_crispr_v1_001526	NM_003790_ex10T;NM_148970_ex5T;NM_148967_ex9T;NM_148966_ex9T;NM_148965_ex10T:site_8	chr1:6521562-6521584	-	GGGCCTCGGAGCCGTTTACGCGG	GGAAAGGACGAAACACCGGGCCTCGGAGCCGTTTACGGTTTTAGAGCTAGAAAT
human_exon_crispr_v1_001527	NM_003790_ex10T;NM_148970_ex5T;NM_148967_ex9T;NM_148966_ex9T;NM_148965_ex10T:site_10	chr1:6521607-6521629	+	GCTTGAGCATCTCGTACTGCTGG	GGAAAGGACGAAACACCGCTTGAGCATCTCGTACTGCGTTTTAGAGCTAGAAAT
human_exon_crispr_v1_001528	NM_003790_ex10T;NM_148970_ex5T;NM_148967_ex9T;NM_148966_ex9T;NM_148965_ex10T:site_14	chr1:6521652-6521674	-	GGCAGAGATCGAAGCCGTGGAGG	GGAAAGGACGAAACACCGGCAGAGATCGAAGCCGTGGGTTTTAGAGCTAGAAAT
human_exon_crispr_v1_001529	NM_003790_ex10T;NM_148970_ex5T;NM_148967_ex9T;NM_148966_ex9T;NM_148965_ex10T:site_16	chr1:6521685-6521707	-	GAAGGAGTTCGTGCGCACGCTGG	GGAAAGGACGAAACACCGAAGGAGTTCGTGCGCACGCGTTTTAGAGCTAGAAAT
human_exon_crispr_v1_001530	NM_003790_ex10T;NM_148970_ex5T;NM_148967_ex9T;NM_148966_ex9T;NM_148965_ex10T:site_18	chr1:6521724-6521746	-	GCTCTACGACGTGATGGACGCGG	GGAAAGGACGAAACACCGCTCTACGACGTGATGGACGGTTTTAGAGCTAGAAAT
human_exon_crispr_v1_001531	NM_003790_ex4;NM_001039664_ex4;NM_148967_ex3;NM_148966_ex4;NM_148965_ex4:site_1	chr1:6524615-6524637	+	GTAGCCGTGTGTGGCGGTGCAGG	GGAAAGGACGAAACACCGTAGCCGTGTGTGGCGGTGCGTTTTAGAGCTAGAAAT
human_exon_crispr_v1_001532	NM_003790_ex4;NM_001039664_ex4;NM_148967_ex3;NM_148966_ex4;NM_148965_ex4:site_7	chr1:6524728-6524750	-	GCAGTGGCCGACACCCGCTGTGG	GGAAAGGACGAAACACCGCAGTGGCCGACACCCGCTGGTTTTAGAGCTAGAAAT
human_exon_crispr_v1_001533	NM_003790_ex2;NM_001039664_ex2;NM_148970_ex2;NM_148967_ex2;NM_148966_ex2;NM_148965_ex2:site_4	chr1:6525567-6525589	+	GGGGCTACGAGTGCCGCCCTGGG	GGAAAGGACGAAACACCGGGGCTACGAGTGCCGCCCTGTTTTAGAGCTAGAAAT
human_exon_crispr_v1_001534	NM_003790_ex1T;NM_001039664_ex1T;NM_148970_ex1T;NM_148967_ex1T;NM_148966_ex1T;NM_148965_ex1T:site_14	chr1:6526164-6526186	-	GGGCGCCCGTCGGAGGGCTATGG	GGAAAGGACGAAACACCGGGCGCCCGTCGGAGGGCTAGTTTTAGAGCTAGAAAT
human_exon_crispr_v1_001535	NM_001265592_ex21;NM_001042663_ex21;NM_198681_ex21;NM_020631_ex20;NM_001042665_ex20;NM_001265593_ex20;NM_001042664_ex20;NM_001265594_ex21T;NM_001265594_ex20:site_4	chr1:6527917-6527939	+	GGTCCTGATTCGGTAGAGCTGGG	GGAAAGGACGAAACACCGGTCCTGATTCGGTAGAGCTGTTTTAGAGCTAGAAAT
human_exon_crispr_v1_001536	NM_001265592_ex21;NM_001042663_ex21;NM_198681_ex21;NM_020631_ex20;NM_001042665_ex20;NM_001265593_ex20;NM_001042664_ex20;NM_001265594_ex21T;NM_001265594_ex20:site_23	chr1:6528059-6528081	+	GCCAGGCAGCCGACTAGCCCAGG	GGAAAGGACGAAACACCGCCAGGCAGCCGACTAGCCCGTTTTAGAGCTAGAAAT
human_exon_crispr_v1_001537	NM_001265592_ex21;NM_001042663_ex21;NM_198681_ex21;NM_020631_ex20;NM_001042665_ex20;NM_001265593_ex20;NM_001042664_ex20;NM_001265594_ex21T;NM_001265594_ex20:site_26	chr1:6528100-6528122	+	GGCCCCTCGGCAATCCCAGCTGG	GGAAAGGACGAAACACCGGCCCCTCGGCAATCCCAGCGTTTTAGAGCTAGAAAT
human_exon_crispr_v1_001538	NM_001265592_ex21;NM_001042663_ex21;NM_198681_ex21;NM_020631_ex20;NM_001042665_ex20;NM_001265593_ex20;NM_001042664_ex20;NM_001265594_ex21T;NM_001265594_ex20:site_28	chr1:6528102-6528124	-	GCCCAGCTGGGATTGCCGAGGGG	GGAAAGGACGAAACACCGCCCAGCTGGGATTGCCGAGGTTTTAGAGCTAGAAAT
human_exon_crispr_v1_001539	NM_001265592_ex21;NM_001042663_ex21;NM_198681_ex21;NM_020631_ex20;NM_001042665_ex20;NM_001265593_ex20;NM_001042664_ex20;NM_001265594_ex21T;NM_001265594_ex20:site_29	chr1:6528103-6528125	-	GGCCCAGCTGGGATTGCCGAGGG	GGAAAGGACGAAACACCGGCCCAGCTGGGATTGCCGAGTTTTAGAGCTAGAAAT
human_exon_crispr_v1_001540	NM_001265592_ex21;NM_001042663_ex21;NM_198681_ex21;NM_020631_ex20;NM_001042665_ex20;NM_001265593_ex20;NM_001042664_ex20;NM_001265594_ex21T;NM_001265594_ex20:site_57	chr1:6528421-6528443	+	GGTTGGGGAGAGGGTGCCGTAGG	GGAAAGGACGAAACACCGGTTGGGGAGAGGGTGCCGTGTTTTAGAGCTAGAAAT
human_exon_crispr_v1_001541	NM_001265592_ex21;NM_001042663_ex21;NM_198681_ex21;NM_020631_ex20;NM_001042665_ex20;NM_001265593_ex20;NM_001042664_ex20;NM_001265594_ex21T;NM_001265594_ex20:site_61	chr1:6528455-6528477	+	GAGCAGGAGCGGCCGTCCACCGG	GGAAAGGACGAAACACCGAGCAGGAGCGGCCGTCCACGTTTTAGAGCTAGAAAT
human_exon_crispr_v1_001542	NM_001265592_ex20;NM_001042663_ex20;NM_198681_ex20;NM_001265594_ex19;NM_020631_ex19;NM_001042665_ex19;NM_001265593_ex19;NM_001042664_ex19:site_3	chr1:6529122-6529144	+	GCCGCTGCTTTTCCGCATGATGG	GGAAAGGACGAAACACCGCCGCTGCTTTTCCGCATGAGTTTTAGAGCTAGAAAT
human_exon_crispr_v1_001543	NM_001265592_ex20;NM_001042663_ex20;NM_198681_ex20;NM_001265594_ex19;NM_020631_ex19;NM_001042665_ex19;NM_001265593_ex19;NM_001042664_ex19:site_4	chr1:6529128-6529150	+	GCTTTTCCGCATGATGGTAGGGG	GGAAAGGACGAAACACCGCTTTTCCGCATGATGGTAGGTTTTAGAGCTAGAAAT
human_exon_crispr_v1_001544	NM_001265592_ex17;NM_001042663_ex17;NM_198681_ex17;NM_001265594_ex16;NM_020631_ex16;NM_001042665_ex16;NM_001265593_ex16;NM_001042664_ex16:site_13	chr1:6530373-6530395	+	GGATGGGCGCTGTCAAGTCCAGG	GGAAAGGACGAAACACCGGATGGGCGCTGTCAAGTCCGTTTTAGAGCTAGAAAT
human_exon_crispr_v1_001545	NM_001265592_ex16;NM_001042663_ex16;NM_198681_ex16;NM_001265594_ex15;NM_020631_ex15;NM_001042665_ex15;NM_001265593_ex15;NM_001042664_ex15:site_1	chr1:6530571-6530593	-	GGAAAGCAGCAGCGACGAAGTGG	GGAAAGGACGAAACACCGGAAAGCAGCAGCGACGAAGGTTTTAGAGCTAGAAAT
human_exon_crispr_v1_001546	NM_001265592_ex16;NM_001042663_ex16;NM_198681_ex16;NM_001265594_ex15;NM_020631_ex15;NM_001042665_ex15;NM_001265593_ex15;NM_001042664_ex15:site_2	chr1:6530584-6530606	+	GCTGCTTTCCACCACCTCGTAGG	GGAAAGGACGAAACACCGCTGCTTTCCACCACCTCGTGTTTTAGAGCTAGAAAT
human_exon_crispr_v1_001547	NM_001265592_ex16;NM_001042663_ex16;NM_198681_ex16;NM_001265594_ex15;NM_020631_ex15;NM_001042665_ex15;NM_001265593_ex15;NM_001042664_ex15:site_3	chr1:6530598-6530620	-	GAGCCGCATCGACGCCTACGAGG	GGAAAGGACGAAACACCGAGCCGCATCGACGCCTACGGTTTTAGAGCTAGAAAT
human_exon_crispr_v1_001548	NM_001265592_ex16;NM_001042663_ex16;NM_198681_ex16;NM_001265594_ex15;NM_020631_ex15;NM_001042665_ex15;NM_001265593_ex15;NM_001042664_ex15:site_11	chr1:6530658-6530680	+	GCATGCACGCGTTCACGTGGTGG	GGAAAGGACGAAACACCGCATGCACGCGTTCACGTGGGTTTTAGAGCTAGAAAT
human_exon_crispr_v1_001549	NM_001265592_ex16;NM_001042663_ex16;NM_198681_ex16;NM_001265594_ex15;NM_020631_ex15;NM_001042665_ex15;NM_001265593_ex15;NM_001042664_ex15:site_12	chr1:6530674-6530696	+	GTGGTGGATGAAGCGCTCCACGG	GGAAAGGACGAAACACCGTGGTGGATGAAGCGCTCCAGTTTTAGAGCTAGAAAT
human_exon_crispr_v1_001550	NM_001265592_ex16;NM_001042663_ex16;NM_198681_ex16;NM_001265594_ex15;NM_020631_ex15;NM_001042665_ex15;NM_001265593_ex15;NM_001042664_ex15:site_14	chr1:6530688-6530710	+	GCTCCACGGAGCCGATCTAGGGG	GGAAAGGACGAAACACCGCTCCACGGAGCCGATCTAGGTTTTAGAGCTAGAAAT
human_exon_crispr_v1_001551	NM_001265592_ex15;NM_001042663_ex15;NM_198681_ex15;NM_001265594_ex14;NM_020631_ex14;NM_001042665_ex14;NM_001265593_ex14;NM_001042664_ex14:site_2	chr1:6530812-6530834	-	GACCGAGGAGCCGCGCGCCAAGG	GGAAAGGACGAAACACCGACCGAGGAGCCGCGCGCCAGTTTTAGAGCTAGAAAT
human_exon_crispr_v1_001552	NM_001265592_ex15;NM_001042663_ex15;NM_198681_ex15;NM_001265594_ex14;NM_020631_ex14;NM_001042665_ex14;NM_001265593_ex14;NM_001042664_ex14:site_10	chr1:6530893-6530915	-	GCTGAAGCTGAGCGACATGCTGG	GGAAAGGACGAAACACCGCTGAAGCTGAGCGACATGCGTTTTAGAGCTAGAAAT
human_exon_crispr_v1_001553	NM_001265592_ex15;NM_001042663_ex15;NM_198681_ex15;NM_001265594_ex14;NM_020631_ex14;NM_001042665_ex14;NM_001265593_ex14;NM_001042664_ex14:site_13	chr1:6530932-6530954	+	GCTTCTCCGCCCACTGCGGTGGG	GGAAAGGACGAAACACCGCTTCTCCGCCCACTGCGGTGTTTTAGAGCTAGAAAT
human_exon_crispr_v1_001554	NM_001265592_ex14;NM_001042663_ex14;NM_198681_ex14;NM_001265594_ex13;NM_020631_ex13;NM_001042665_ex13;NM_001265593_ex13;NM_001042664_ex13:site_1	chr1:6531038-6531060	+	GCGCGCCCTCACCGTGATGTAGG	GGAAAGGACGAAACACCGCGCGCCCTCACCGTGATGTGTTTTAGAGCTAGAAAT
human_exon_crispr_v1_001555	NM_001265592_ex14;NM_001042663_ex14;NM_198681_ex14;NM_001265594_ex13;NM_020631_ex13;NM_001042665_ex13;NM_001265593_ex13;NM_001042664_ex13:site_3	chr1:6531090-6531112	-	GGCTGCATGGAGTACATGCGCGG	GGAAAGGACGAAACACCGGCTGCATGGAGTACATGCGGTTTTAGAGCTAGAAAT
human_exon_crispr_v1_001556	NM_001265592_ex14;NM_001042663_ex14;NM_198681_ex14;NM_001265594_ex13;NM_020631_ex13;NM_001042665_ex13;NM_001265593_ex13;NM_001042664_ex13:site_4	chr1:6531121-6531143	-	GCCCTACATCCGCTACTGCATGG	GGAAAGGACGAAACACCGCCCTACATCCGCTACTGCAGTTTTAGAGCTAGAAAT
human_exon_crispr_v1_001557	NM_001265592_ex14;NM_001042663_ex14;NM_198681_ex14;NM_001265594_ex13;NM_020631_ex13;NM_001042665_ex13;NM_001265593_ex13;NM_001042664_ex13:site_5	chr1:6531142-6531164	+	GCTTGAAGAGCGAGCCGAACTGG	GGAAAGGACGAAACACCGCTTGAAGAGCGAGCCGAACGTTTTAGAGCTAGAAAT
human_exon_crispr_v1_001558	NM_001265592_ex13;NM_001042663_ex13;NM_198681_ex13;NM_001265594_ex12;NM_020631_ex12;NM_001042665_ex12;NM_001265593_ex12;NM_001042664_ex12:site_1	chr1:6531536-6531558	-	GCTTCAAGATGGTACGGGCGGGG	GGAAAGGACGAAACACCGCTTCAAGATGGTACGGGCGGTTTTAGAGCTAGAAAT
human_exon_crispr_v1_001559	NM_001265592_ex12;NM_001042663_ex12;NM_198681_ex12;NM_001265594_ex11;NM_020631_ex11;NM_001042665_ex11;NM_001265593_ex11;NM_001042664_ex11:site_1	chr1:6531800-6531822	-	GTGAGGTGCGCTGGGATTCGGGG	GGAAAGGACGAAACACCGTGAGGTGCGCTGGGATTCGGTTTTAGAGCTAGAAAT
human_exon_crispr_v1_001560	NM_001265592_ex12;NM_001042663_ex12;NM_198681_ex12;NM_001265594_ex11;NM_020631_ex11;NM_001042665_ex11;NM_001265593_ex11;NM_001042664_ex11:site_2	chr1:6531802-6531824	-	GTGTGAGGTGCGCTGGGATTCGG	GGAAAGGACGAAACACCGTGTGAGGTGCGCTGGGATTGTTTTAGAGCTAGAAAT
human_exon_crispr_v1_001561	NM_001265592_ex12;NM_001042663_ex12;NM_198681_ex12;NM_001265594_ex11;NM_020631_ex11;NM_001042665_ex11;NM_001265593_ex11;NM_001042664_ex11:site_4	chr1:6531809-6531831	-	GGCTGCTGTGTGAGGTGCGCTGG	GGAAAGGACGAAACACCGGCTGCTGTGTGAGGTGCGCGTTTTAGAGCTAGAAAT
human_exon_crispr_v1_001562	NM_001265592_ex11;NM_001042663_ex11;NM_198681_ex11;NM_001265594_ex10;NM_020631_ex10;NM_001042665_ex10;NM_001265593_ex10;NM_001042664_ex10:site_2	chr1:6532577-6532599	-	GGTGATCATCAACGTGAGTAGGG	GGAAAGGACGAAACACCGGTGATCATCAACGTGAGTAGTTTTAGAGCTAGAAAT
human_exon_crispr_v1_001563	NM_001265592_ex10;NM_001042663_ex10;NM_198681_ex10;NM_001265594_ex9;NM_020631_ex9;NM_001042665_ex9;NM_001265593_ex9;NM_001042664_ex9:site_10	chr1:6533108-6533130	-	GGAGGAGTACGATGAAGACGAGG	GGAAAGGACGAAACACCGGAGGAGTACGATGAAGACGGTTTTAGAGCTAGAAAT
human_exon_crispr_v1_001564	NM_001265592_ex10;NM_001042663_ex10;NM_198681_ex10;NM_001265594_ex9;NM_020631_ex9;NM_001042665_ex9;NM_001265593_ex9;NM_001042664_ex9:site_16	chr1:6533172-6533194	+	GGGCAGCCCGAAGAGGCTGTAGG	GGAAAGGACGAAACACCGGGCAGCCCGAAGAGGCTGTGTTTTAGAGCTAGAAAT
human_exon_crispr_v1_001565	NM_001265592_ex9;NM_001042663_ex9;NM_198681_ex9;NM_001265594_ex8;NM_020631_ex8;NM_001042665_ex8;NM_001265593_ex8;NM_001042664_ex8:site_5	chr1:6533344-6533366	+	GAAAAAGCCGCTGAAGCGACTGG	GGAAAGGACGAAACACCGAAAAAGCCGCTGAAGCGACGTTTTAGAGCTAGAAAT
human_exon_crispr_v1_001566	NM_001265592_ex9;NM_001042663_ex9;NM_198681_ex9;NM_001265594_ex8;NM_020631_ex8;NM_001042665_ex8;NM_001265593_ex8;NM_001042664_ex8:site_18	chr1:6533478-6533500	+	GGAACTCCGACATGTTCTTGCGG	GGAAAGGACGAAACACCGGAACTCCGACATGTTCTTGGTTTTAGAGCTAGAAAT
human_exon_crispr_v1_001567	NM_001265592_ex8;NM_001042663_ex8;NM_198681_ex8;NM_001265594_ex7;NM_020631_ex7;NM_001042665_ex7;NM_001265593_ex7;NM_001042664_ex7:site_7	chr1:6534106-6534128	+	GTCCACACGCTCCAGGGCGGGGG	GGAAAGGACGAAACACCGTCCACACGCTCCAGGGCGGGTTTTAGAGCTAGAAAT
human_exon_crispr_v1_001568	NM_001265592_ex8;NM_001042663_ex8;NM_198681_ex8;NM_001265594_ex7;NM_020631_ex7;NM_001042665_ex7;NM_001265593_ex7;NM_001042664_ex7:site_10	chr1:6534134-6534156	+	GTCCCAGCTGGCCGCAGAATCGG	GGAAAGGACGAAACACCGTCCCAGCTGGCCGCAGAATGTTTTAGAGCTAGAAAT
human_exon_crispr_v1_001569	NM_001265592_ex8;NM_001042663_ex8;NM_198681_ex8;NM_001265594_ex7;NM_020631_ex7;NM_001042665_ex7;NM_001265593_ex7;NM_001042664_ex7:site_11	chr1:6534144-6534166	+	GCCGCAGAATCGGCAAACTCAGG	GGAAAGGACGAAACACCGCCGCAGAATCGGCAAACTCGTTTTAGAGCTAGAAAT
human_exon_crispr_v1_001570	NM_001265592_ex7;NM_001042663_ex7;NM_198681_ex7;NM_001265594_ex6;NM_020631_ex6;NM_001042665_ex6;NM_001265593_ex6;NM_001042664_ex6:site_2	chr1:6534502-6534524	+	GCTTCTCACCTTTGACACGAAGG	GGAAAGGACGAAACACCGCTTCTCACCTTTGACACGAGTTTTAGAGCTAGAAAT
human_exon_crispr_v1_001571	NM_001265592_ex7;NM_001042663_ex7;NM_198681_ex7;NM_001265594_ex6;NM_020631_ex6;NM_001042665_ex6;NM_001265593_ex6;NM_001042664_ex6:site_3	chr1:6534510-6534532	-	GGACACTACCTTCGTGTCAAAGG	GGAAAGGACGAAACACCGGACACTACCTTCGTGTCAAGTTTTAGAGCTAGAAAT
human_exon_crispr_v1_001572	NM_001265592_ex4;NM_001042663_ex4;NM_198681_ex4;NM_001265594_ex3;NM_020631_ex3;NM_001042665_ex3;NM_001265593_ex3;NM_001042664_ex3:site_7	chr1:6536047-6536069	+	GGTGCGCGGCGGGCATGACCGGG	GGAAAGGACGAAACACCGGTGCGCGGCGGGCATGACCGTTTTAGAGCTAGAAAT
human_exon_crispr_v1_001573	NM_001265592_ex4;NM_001042663_ex4;NM_198681_ex4;NM_001265594_ex3;NM_020631_ex3;NM_001042665_ex3;NM_001265593_ex3;NM_001042664_ex3:site_8	chr1:6536050-6536072	+	GCGCGGCGGGCATGACCGGGTGG	GGAAAGGACGAAACACCGCGCGGCGGGCATGACCGGGGTTTTAGAGCTAGAAAT
human_exon_crispr_v1_001574	NM_001265592_ex3;NM_001042663_ex3;NM_198681_ex3;NM_001265594_ex2T;NM_020631_ex2T;NM_001042665_ex2T;NM_001265593_ex2;NM_001042664_ex2T:site_3	chr1:6537658-6537680	-	GGGGCCCCTCAACCTCTGCGAGG	GGAAAGGACGAAACACCGGGGCCCCTCAACCTCTGCGGTTTTAGAGCTAGAAAT
human_exon_crispr_v1_001575	NM_001265593_ex1T:site_5	chr1:6545380-6545402	+	GTACCTGGCTATCACCGTCGCGG	GGAAAGGACGAAACACCGTACCTGGCTATCACCGTCGGTTTTAGAGCTAGAAAT
human_exon_crispr_v1_001576	NM_001265593_ex1T:site_6	chr1:6545394-6545416	-	GCCGGGGGTCGTGCCCGCGACGG	GGAAAGGACGAAACACCGCCGGGGGTCGTGCCCGCGAGTTTTAGAGCTAGAAAT
human_exon_crispr_v1_001577	NM_001265593_ex1T:site_11	chr1:6545420-6545442	+	GGAGGGCTCCGAGTCCCGGAGGG	GGAAAGGACGAAACACCGGAGGGCTCCGAGTCCCGGAGTTTTAGAGCTAGAAAT
human_exon_crispr_v1_001578	NM_001265593_ex1T:site_19	chr1:6545469-6545491	+	GCTAGGCGTCCGGAGACACCGGG	GGAAAGGACGAAACACCGCTAGGCGTCCGGAGACACCGTTTTAGAGCTAGAAAT
human_exon_crispr_v1_001579	NM_001265593_ex1T:site_20	chr1:6545478-6545500	-	GGGACAGGACCCGGTGTCTCCGG	GGAAAGGACGAAACACCGGGACAGGACCCGGTGTCTCGTTTTAGAGCTAGAAAT
human_exon_crispr_v1_001580	NM_001265592_ex2;NM_001042663_ex2;NM_198681_ex2:site_5	chr1:6556564-6556586	+	GCCCCTTGTCCATGCAGGCGGGG	GGAAAGGACGAAACACCGCCCCTTGTCCATGCAGGCGGTTTTAGAGCTAGAAAT
human_exon_crispr_v1_001581	NM_001265592_ex2;NM_001042663_ex2;NM_198681_ex2:site_8	chr1:6556597-6556619	+	GCAGTCCCTTCTTTTCAGCGGGG	GGAAAGGACGAAACACCGCAGTCCCTTCTTTTCAGCGGTTTTAGAGCTAGAAAT
human_exon_crispr_v1_001582	NM_001265592_ex2;NM_001042663_ex2;NM_198681_ex2:site_10	chr1:6556616-6556638	+	GGGGCTCTGGTCGTCTGCAGGGG	GGAAAGGACGAAACACCGGGGCTCTGGTCGTCTGCAGGTTTTAGAGCTAGAAAT
human_exon_crispr_v1_001583	NM_024654_ex9:site_4	chr1:6592056-6592078	+	GAAAGTGGTTTGGGCATCGGGGG	GGAAAGGACGAAACACCGAAAGTGGTTTGGGCATCGGGTTTTAGAGCTAGAAAT
human_exon_crispr_v1_001584	NM_024654_ex1T:site_2	chr1:6614166-6614188	-	GCTGCTGCTGCCGGTCGAGCAGG	GGAAAGGACGAAACACCGCTGCTGCTGCCGGTCGAGCGTTTTAGAGCTAGAAAT
human_exon_crispr_v1_001585	NM_024654_ex1T:site_7	chr1:6614230-6614252	+	GAGAGGCCGGTGGCAACTCGAGG	GGAAAGGACGAAACACCGAGAGGCCGGTGGCAACTCGGTTTTAGAGCTAGAAAT
human_exon_crispr_v1_001586	NM_024654_ex1T:site_8	chr1:6614251-6614273	+	GGCGGATTCGAGTTCGGGTTCGG	GGAAAGGACGAAACACCGGCGGATTCGAGTTCGGGTTGTTTTAGAGCTAGAAAT
human_exon_crispr_v1_001587	NM_024654_ex1T:site_9	chr1:6614266-6614288	+	GGGTTCGGACTCGGGTTCGGAGG	GGAAAGGACGAAACACCGGGTTCGGACTCGGGTTCGGGTTTTAGAGCTAGAAAT
human_exon_crispr_v1_001588	NM_024654_ex1T:site_10	chr1:6614272-6614294	+	GGACTCGGGTTCGGAGGCCGGGG	GGAAAGGACGAAACACCGGACTCGGGTTCGGAGGCCGGTTTTAGAGCTAGAAAT
human_exon_crispr_v1_001589	NM_024654_ex1T:site_12	chr1:6614293-6614315	+	GGTCGGGCTAGGGATCGGGCTGG	GGAAAGGACGAAACACCGGTCGGGCTAGGGATCGGGCGTTTTAGAGCTAGAAAT
human_exon_crispr_v1_001590	NM_024654_ex1T:site_13	chr1:6614294-6614316	+	GTCGGGCTAGGGATCGGGCTGGG	GGAAAGGACGAAACACCGTCGGGCTAGGGATCGGGCTGTTTTAGAGCTAGAAAT
human_exon_crispr_v1_001591	NM_024654_ex1T:site_18	chr1:6614373-6614395	-	GGCGTCCGGCGTGGACTGGAGGG	GGAAAGGACGAAACACCGGCGTCCGGCGTGGACTGGAGTTTTAGAGCTAGAAAT
human_exon_crispr_v1_001592	NM_024654_ex1T:site_19	chr1:6614382-6614404	-	GCAAGCCCAGGCGTCCGGCGTGG	GGAAAGGACGAAACACCGCAAGCCCAGGCGTCCGGCGGTTTTAGAGCTAGAAAT
human_exon_crispr_v1_001593	NM_024654_ex1T:site_21	chr1:6614410-6614432	-	GTCGGCGGCGCCTACGGTGGCGG	GGAAAGGACGAAACACCGTCGGCGGCGCCTACGGTGGGTTTTAGAGCTAGAAAT
human_exon_crispr_v1_001594	NM_024654_ex1T:site_22	chr1:6614413-6614435	-	GCGGTCGGCGGCGCCTACGGTGG	GGAAAGGACGAAACACCGCGGTCGGCGGCGCCTACGGGTTTTAGAGCTAGAAAT
human_exon_crispr_v1_001595	NM_024654_ex1T:site_23	chr1:6614416-6614438	-	GGTGCGGTCGGCGGCGCCTACGG	GGAAAGGACGAAACACCGGTGCGGTCGGCGGCGCCTAGTTTTAGAGCTAGAAAT
human_exon_crispr_v1_001596	NM_024654_ex1T:site_24	chr1:6614424-6614446	+	GCCGCCGACCGCACCAGCGCAGG	GGAAAGGACGAAACACCGCCGCCGACCGCACCAGCGCGTTTTAGAGCTAGAAAT
human_exon_crispr_v1_001597	NM_177540_ex1T;NM_138697_ex1T:site_2	chr1:6615436-6615458	+	GCTGCTCTGCACGGCTCGCCTGG	GGAAAGGACGAAACACCGCTGCTCTGCACGGCTCGCCGTTTTAGAGCTAGAAAT
human_exon_crispr_v1_001598	NM_138697_ex3:site_7	chr1:6634832-6634854	+	GTTGGCAGCAGTGACGACTATGG	GGAAAGGACGAAACACCGTTGGCAGCAGTGACGACTAGTTTTAGAGCTAGAAAT
human_exon_crispr_v1_001599	NM_138697_ex3:site_16	chr1:6634960-6634982	+	GCAGTGCCTCATGCGCCACCTGG	GGAAAGGACGAAACACCGCAGTGCCTCATGCGCCACCGTTTTAGAGCTAGAAAT
human_exon_crispr_v1_001600	NM_138697_ex3:site_18	chr1:6634995-6635017	-	GGAAAAAACAACCACGACGGTGG	GGAAAGGACGAAACACCGGAAAAAACAACCACGACGGGTTTTAGAGCTAGAAAT
human_exon_crispr_v1_001601	NM_138697_ex3:site_28	chr1:6635126-6635148	+	GTGCCCGGGATCCAGCGCATTGG	GGAAAGGACGAAACACCGTGCCCGGGATCCAGCGCATGTTTTAGAGCTAGAAAT
human_exon_crispr_v1_001602	NM_138697_ex3:site_41	chr1:6635343-6635365	+	GTTCTGCCTACAACGCATACCGG	GGAAAGGACGAAACACCGTTCTGCCTACAACGCATACGTTTTAGAGCTAGAAAT
human_exon_crispr_v1_001603	NM_177540_ex3;NM_138697_ex4:site_7	chr1:6636599-6636621	-	GGAGGAACCGAGGACCGTGAAGG	GGAAAGGACGAAACACCGGAGGAACCGAGGACCGTGAGTTTTAGAGCTAGAAAT
human_exon_crispr_v1_001604	NM_177540_ex3;NM_138697_ex4:site_13	chr1:6636674-6636696	+	GAAAGGACAACCAGGTAATGGGG	GGAAAGGACGAAACACCGAAAGGACAACCAGGTAATGGTTTTAGAGCTAGAAAT
human_exon_crispr_v1_001605	NM_177540_ex4;NM_138697_ex5:site_4	chr1:6637029-6637051	-	GTGCCCTTCAAGACAGTCGCTGG	GGAAAGGACGAAACACCGTGCCCTTCAAGACAGTCGCGTTTTAGAGCTAGAAAT
human_exon_crispr_v1_001606	NM_177540_ex4;NM_138697_ex5:site_5	chr1:6637046-6637068	+	GGGCACCAGCGAGTGGTTACGGG	GGAAAGGACGAAACACCGGGCACCAGCGAGTGGTTACGTTTTAGAGCTAGAAAT
human_exon_crispr_v1_001607	NM_177540_ex4;NM_138697_ex5:site_6	chr1:6637051-6637073	-	GGAAACCCGTAACCACTCGCTGG	GGAAAGGACGAAACACCGGAAACCCGTAACCACTCGCGTTTTAGAGCTAGAAAT
human_exon_crispr_v1_001608	NM_177540_ex5T;NM_138697_ex6T:site_6	chr1:6638768-6638790	+	GACCTGCTTCCCGCGCACTGTGG	GGAAAGGACGAAACACCGACCTGCTTCCCGCGCACTGGTTTTAGAGCTAGAAAT
human_exon_crispr_v1_001609	NM_177540_ex5T;NM_138697_ex6T:site_18	chr1:6639002-6639024	+	GCCTGCGTGCTTGCTACGCCAGG	GGAAAGGACGAAACACCGCCTGCGTGCTTGCTACGCCGTTTTAGAGCTAGAAAT
human_exon_crispr_v1_001610	NM_177540_ex5T;NM_138697_ex6T:site_22	chr1:6639062-6639084	-	GTTGGAATGAGCGAACTGTCAGG	GGAAAGGACGAAACACCGTTGGAATGAGCGAACTGTCGTTTTAGAGCTAGAAAT
human_exon_crispr_v1_001611	NM_177540_ex5T;NM_138697_ex6T:site_34	chr1:6639293-6639315	-	GGAAGGCCAGTATGAAGCCCAGG	GGAAAGGACGAAACACCGGAAGGCCAGTATGAAGCCCGTTTTAGAGCTAGAAAT
human_exon_crispr_v1_001612	NM_177540_ex5T;NM_138697_ex6T:site_41	chr1:6639451-6639473	-	GCCGTCGTAGACGCTGGCCGTGG	GGAAAGGACGAAACACCGCCGTCGTAGACGCTGGCCGGTTTTAGAGCTAGAAAT
human_exon_crispr_v1_001613	NM_177540_ex5T;NM_138697_ex6T:site_42	chr1:6639457-6639479	-	GTACTTGCCGTCGTAGACGCTGG	GGAAAGGACGAAACACCGTACTTGCCGTCGTAGACGCGTTTTAGAGCTAGAAAT
human_exon_crispr_v1_001614	NM_177540_ex5T;NM_138697_ex6T:site_45	chr1:6639514-6639536	+	GCCTGAGCAGCGGCTTCGGTGGG	GGAAAGGACGAAACACCGCCTGAGCAGCGGCTTCGGTGTTTTAGAGCTAGAAAT
human_exon_crispr_v1_001615	NM_005341_ex2T:site_8	chr1:6640770-6640792	+	GCCTGGTGTTTAAGGCACACTGG	GGAAAGGACGAAACACCGCCTGGTGTTTAAGGCACACGTTTTAGAGCTAGAAAT
human_exon_crispr_v1_001616	NM_005341_ex2T:site_26	chr1:6641120-6641142	+	GAGGAAGTTTCGAGGACTCTGGG	GGAAAGGACGAAACACCGAGGAAGTTTCGAGGACTCTGTTTTAGAGCTAGAAAT
human_exon_crispr_v1_001617	NM_005341_ex5:site_2	chr1:6646774-6646796	+	GCCAGGAGACATTCCGCCGAAGG	GGAAAGGACGAAACACCGCCAGGAGACATTCCGCCGAGTTTTAGAGCTAGAAAT
human_exon_crispr_v1_001618	NM_005341_ex5:site_3	chr1:6646778-6646800	+	GGAGACATTCCGCCGAAGGATGG	GGAAAGGACGAAACACCGGAGACATTCCGCCGAAGGAGTTTTAGAGCTAGAAAT
human_exon_crispr_v1_001619	NM_005341_ex8:site_9	chr1:6648240-6648262	+	GACCTTCCGAACCCAAGGTGAGG	GGAAAGGACGAAACACCGACCTTCCGAACCCAAGGTGGTTTTAGAGCTAGAAAT
human_exon_crispr_v1_001620	NM_005341_ex8:site_11	chr1:6648251-6648273	-	GGCAGGGCGTACCTCACCTTGGG	GGAAAGGACGAAACACCGGCAGGGCGTACCTCACCTTGTTTTAGAGCTAGAAAT
human_exon_crispr_v1_001621	NM_005341_ex8:site_12	chr1:6648252-6648274	-	GGGCAGGGCGTACCTCACCTTGG	GGAAAGGACGAAACACCGGGCAGGGCGTACCTCACCTGTTTTAGAGCTAGAAAT
human_exon_crispr_v1_001622	NM_005341_ex10:site_3	chr1:6648833-6648855	+	GTGCACGTCAGACGGCACAAGGG	GGAAAGGACGAAACACCGTGCACGTCAGACGGCACAAGTTTTAGAGCTAGAAAT
human_exon_crispr_v1_001623	NM_005341_ex11T:site_5	chr1:6648989-6649011	+	GGCACATGGAGATCCACGACCGG	GGAAAGGACGAAACACCGGCACATGGAGATCCACGACGTTTTAGAGCTAGAAAT
human_exon_crispr_v1_001624	NM_005341_ex11T:site_6	chr1:6648990-6649012	+	GCACATGGAGATCCACGACCGGG	GGAAAGGACGAAACACCGCACATGGAGATCCACGACCGTTTTAGAGCTAGAAAT
human_exon_crispr_v1_001625	NM_005341_ex11T:site_8	chr1:6649010-6649032	+	GGGTAGAGAACTACAACCCGCGG	GGAAAGGACGAAACACCGGGTAGAGAACTACAACCCGGTTTTAGAGCTAGAAAT
human_exon_crispr_v1_001626	NM_005341_ex11T:site_9	chr1:6649041-6649063	+	GCTCCGCAACCTGATCATCGAGG	GGAAAGGACGAAACACCGCTCCGCAACCTGATCATCGGTTTTAGAGCTAGAAAT
human_exon_crispr_v1_001627	NM_005341_ex11T:site_17	chr1:6649113-6649135	+	GGGCTCGGCGGAGGTCATTGTGG	GGAAAGGACGAAACACCGGGCTCGGCGGAGGTCATTGGTTTTAGAGCTAGAAAT
human_exon_crispr_v1_001628	NM_005341_ex11T:site_25	chr1:6649192-6649214	+	GAGGAGAGCTTCACCGGCCCAGG	GGAAAGGACGAAACACCGAGGAGAGCTTCACCGGCCCGTTTTAGAGCTAGAAAT
human_exon_crispr_v1_001629	NM_014851_ex4T:site_2	chr1:6653414-6653436	-	GAGCTGCACTAGCCCCAGTCTGG	GGAAAGGACGAAACACCGAGCTGCACTAGCCCCAGTCGTTTTAGAGCTAGAAAT
human_exon_crispr_v1_001630	NM_014851_ex4T:site_7	chr1:6653472-6653494	-	GGACAGTGGCAGCGATGACATGG	GGAAAGGACGAAACACCGGACAGTGGCAGCGATGACAGTTTTAGAGCTAGAAAT
human_exon_crispr_v1_001631	NM_014851_ex4T:site_8	chr1:6653493-6653515	-	GGGTGGGCGTGGCTTCGAGTTGG	GGAAAGGACGAAACACCGGGTGGGCGTGGCTTCGAGTGTTTTAGAGCTAGAAAT
human_exon_crispr_v1_001632	NM_014851_ex4T:site_19	chr1:6653666-6653688	-	GGGGGGAAGCTGTACGTCTCTGG	GGAAAGGACGAAACACCGGGGGGAAGCTGTACGTCTCGTTTTAGAGCTAGAAAT
human_exon_crispr_v1_001633	NM_014851_ex4T:site_24	chr1:6653685-6653707	-	GGGCAGCCTGGCCGTCCTTGGGG	GGAAAGGACGAAACACCGGGCAGCCTGGCCGTCCTTGGTTTTAGAGCTAGAAAT
human_exon_crispr_v1_001634	NM_014851_ex4T:site_25	chr1:6653686-6653708	-	GGGGCAGCCTGGCCGTCCTTGGG	GGAAAGGACGAAACACCGGGGCAGCCTGGCCGTCCTTGTTTTAGAGCTAGAAAT
human_exon_crispr_v1_001635	NM_014851_ex2:site_1	chr1:6659127-6659149	+	GTTTAGAGTCGCAGTCTTGGGGG	GGAAAGGACGAAACACCGTTTAGAGTCGCAGTCTTGGGTTTTAGAGCTAGAAAT
human_exon_crispr_v1_001636	NM_014851_ex2:site_3	chr1:6659178-6659200	+	GTCCACCAGCGACCACAGGTCGG	GGAAAGGACGAAACACCGTCCACCAGCGACCACAGGTGTTTTAGAGCTAGAAAT
human_exon_crispr_v1_001637	NM_014851_ex2:site_4	chr1:6659183-6659205	-	GGACACCGACCTGTGGTCGCTGG	GGAAAGGACGAAACACCGGACACCGACCTGTGGTCGCGTTTTAGAGCTAGAAAT
human_exon_crispr_v1_001638	NM_014851_ex2:site_6	chr1:6659204-6659226	-	GGTGATGCAGTGCTACGACCCGG	GGAAAGGACGAAACACCGGTGATGCAGTGCTACGACCGTTTTAGAGCTAGAAAT
human_exon_crispr_v1_001639	NM_014851_ex2:site_18	chr1:6659375-6659397	-	GCTGGACGGACTGCTGTACGTGG	GGAAAGGACGAAACACCGCTGGACGGACTGCTGTACGGTTTTAGAGCTAGAAAT
human_exon_crispr_v1_001640	NM_014851_ex2:site_21	chr1:6659423-6659445	-	GGAGGTGGCGCCCATGCTGAAGG	GGAAAGGACGAAACACCGGAGGTGGCGCCCATGCTGAGTTTTAGAGCTAGAAAT
human_exon_crispr_v1_001641	NM_014851_ex1T:site_3	chr1:6661857-6661879	-	GGGCAATGACATCTACGTGACGG	GGAAAGGACGAAACACCGGGCAATGACATCTACGTGAGTTTTAGAGCTAGAAAT
human_exon_crispr_v1_001642	NM_014851_ex1T:site_4	chr1:6661877-6661899	-	GGCTACAGCATCGTGGCGCTGGG	GGAAAGGACGAAACACCGGCTACAGCATCGTGGCGCTGTTTTAGAGCTAGAAAT
human_exon_crispr_v1_001643	NM_014851_ex1T:site_5	chr1:6661884-6661906	-	GGGCGGAGGCTACAGCATCGTGG	GGAAAGGACGAAACACCGGGCGGAGGCTACAGCATCGGTTTTAGAGCTAGAAAT
human_exon_crispr_v1_001644	NM_014851_ex1T:site_14	chr1:6662000-6662022	-	GAGATCCTCGTGCTCGTGGGCGG	GGAAAGGACGAAACACCGAGATCCTCGTGCTCGTGGGGTTTTAGAGCTAGAAAT
human_exon_crispr_v1_001645	NM_014851_ex1T:site_17	chr1:6662014-6662036	+	GAGGATCTCGGCGAGACCGGTGG	GGAAAGGACGAAACACCGAGGATCTCGGCGAGACCGGGTTTTAGAGCTAGAAAT
human_exon_crispr_v1_001646	NM_014851_ex1T:site_18	chr1:6662024-6662046	+	GCGAGACCGGTGGACGGGCGAGG	GGAAAGGACGAAACACCGCGAGACCGGTGGACGGGCGGTTTTAGAGCTAGAAAT
human_exon_crispr_v1_001647	NM_014851_ex1T:site_19	chr1:6662035-6662057	+	GGACGGGCGAGGACGCATTCGGG	GGAAAGGACGAAACACCGGACGGGCGAGGACGCATTCGTTTTAGAGCTAGAAAT
human_exon_crispr_v1_001648	NM_014851_ex1T:site_20	chr1:6662036-6662058	+	GACGGGCGAGGACGCATTCGGGG	GGAAAGGACGAAACACCGACGGGCGAGGACGCATTCGGTTTTAGAGCTAGAAAT
human_exon_crispr_v1_001649	NM_014851_ex1T:site_21	chr1:6662041-6662063	+	GCGAGGACGCATTCGGGGACAGG	GGAAAGGACGAAACACCGCGAGGACGCATTCGGGGACGTTTTAGAGCTAGAAAT
human_exon_crispr_v1_001650	NM_014851_ex1T:site_30	chr1:6662132-6662154	+	GGTGGGCAGCGCGCCACCAGCGG	GGAAAGGACGAAACACCGGTGGGCAGCGCGCCACCAGGTTTTAGAGCTAGAAAT
human_exon_crispr_v1_001651	NM_014851_ex1T:site_45	chr1:6662418-6662440	-	GGCCTTCAGCTGCTCGGGACTGG	GGAAAGGACGAAACACCGGCCTTCAGCTGCTCGGGACGTTTTAGAGCTAGAAAT
human_exon_crispr_v1_001652	NM_014851_ex1T:site_55	chr1:6662508-6662530	-	GCAGTTCCCGGCCGTGAAGGAGG	GGAAAGGACGAAACACCGCAGTTCCCGGCCGTGAAGGGTTTTAGAGCTAGAAAT
human_exon_crispr_v1_001653	NM_014851_ex1T:site_63	chr1:6662673-6662695	+	GCTGCCCCGCGAACATGGCGCGG	GGAAAGGACGAAACACCGCTGCCCCGCGAACATGGCGGTTTTAGAGCTAGAAAT
human_exon_crispr_v1_001654	NM_014851_ex1T:site_64	chr1:6662681-6662703	+	GCGAACATGGCGCGGAAGTAGGG	GGAAAGGACGAAACACCGCGAACATGGCGCGGAAGTAGTTTTAGAGCTAGAAAT
human_exon_crispr_v1_001655	NM_014851_ex1T:site_74	chr1:6662772-6662794	-	GCGCGCCGAGCGCAAGTTCCTGG	GGAAAGGACGAAACACCGCGCGCCGAGCGCAAGTTCCGTTTTAGAGCTAGAAAT
human_exon_crispr_v1_001656	NM_153812_ex1T:site_3	chr1:6674116-6674138	-	GTCAGAGTCCATGTTCCGGGCGG	GGAAAGGACGAAACACCGTCAGAGTCCATGTTCCGGGGTTTTAGAGCTAGAAAT
human_exon_crispr_v1_001657	NM_153812_ex2:site_3	chr1:6676827-6676849	-	GGTCCTGCGCCTCTTGCAACTGG	GGAAAGGACGAAACACCGGTCCTGCGCCTCTTGCAACGTTTTAGAGCTAGAAAT
human_exon_crispr_v1_001658	NM_153812_ex3:site_6	chr1:6679905-6679927	+	GCTGGTACCATTGACAGCGACGG	GGAAAGGACGAAACACCGCTGGTACCATTGACAGCGAGTTTTAGAGCTAGAAAT
human_exon_crispr_v1_001659	NM_153812_ex3:site_7	chr1:6679909-6679931	+	GTACCATTGACAGCGACGGCTGG	GGAAAGGACGAAACACCGTACCATTGACAGCGACGGCGTTTTAGAGCTAGAAAT
human_exon_crispr_v1_001660	NM_153812_ex3:site_8	chr1:6679912-6679934	-	GTCCCAGCCGTCGCTGTCAATGG	GGAAAGGACGAAACACCGTCCCAGCCGTCGCTGTCAAGTTTTAGAGCTAGAAAT
human_exon_crispr_v1_001661	NM_153812_ex3:site_15	chr1:6680092-6680114	+	GCAGGGACAGTGATGCGCCTGGG	GGAAAGGACGAAACACCGCAGGGACAGTGATGCGCCTGTTTTAGAGCTAGAAAT
human_exon_crispr_v1_001662	NM_153812_ex3:site_22	chr1:6680207-6680229	+	GGCTCCCAGCGACCCCTGCTCGG	GGAAAGGACGAAACACCGGCTCCCAGCGACCCCTGCTGTTTTAGAGCTAGAAAT
human_exon_crispr_v1_001663	NM_153812_ex3:site_23	chr1:6680208-6680230	+	GCTCCCAGCGACCCCTGCTCGGG	GGAAAGGACGAAACACCGCTCCCAGCGACCCCTGCTCGTTTTAGAGCTAGAAAT
human_exon_crispr_v1_001664	NM_153812_ex3:site_24	chr1:6680235-6680257	+	GACTCCGATACTCCCTCGAGTGG	GGAAAGGACGAAACACCGACTCCGATACTCCCTCGAGGTTTTAGAGCTAGAAAT
human_exon_crispr_v1_001665	NM_153812_ex3:site_25	chr1:6680247-6680269	-	GTGGCACAAGATCCACTCGAGGG	GGAAAGGACGAAACACCGTGGCACAAGATCCACTCGAGTTTTAGAGCTAGAAAT
human_exon_crispr_v1_001666	NM_153812_ex4T:site_1	chr1:6681480-6681502	-	GAAGCAGGTCACGAGGTCCCAGG	GGAAAGGACGAAACACCGAAGCAGGTCACGAGGTCCCGTTTTAGAGCTAGAAAT
human_exon_crispr_v1_001667	NM_153812_ex4T:site_3	chr1:6681570-6681592	-	GGATTTCCGGATTTTCGCACAGG	GGAAAGGACGAAACACCGGATTTCCGGATTTTCGCACGTTTTAGAGCTAGAAAT
human_exon_crispr_v1_001668	NM_153812_ex4T:site_7	chr1:6681633-6681655	-	GGAACGGCGGATGTCAAACTTGG	GGAAAGGACGAAACACCGGAACGGCGGATGTCAAACTGTTTTAGAGCTAGAAAT
human_exon_crispr_v1_001669	NM_153812_ex4T:site_8	chr1:6681654-6681676	-	GGAGCCCGTCCGCGAGCGGTTGG	GGAAAGGACGAAACACCGGAGCCCGTCCGCGAGCGGTGTTTTAGAGCTAGAAAT
human_exon_crispr_v1_001670	NM_001195753_ex2T;NM_001195752_ex1T;NM_138350_ex1T:site_6	chr1:6685338-6685360	+	GCTCACCTTCCACCGGTAAGAGG	GGAAAGGACGAAACACCGCTCACCTTCCACCGGTAAGGTTTTAGAGCTAGAAAT
human_exon_crispr_v1_001671	NM_001195753_ex2T;NM_001195752_ex1T;NM_138350_ex1T:site_7	chr1:6685347-6685369	-	GGGTCCCCGCCTCTTACCGGTGG	GGAAAGGACGAAACACCGGGTCCCCGCCTCTTACCGGGTTTTAGAGCTAGAAAT
human_exon_crispr_v1_001672	NM_001195753_ex3;NM_001195752_ex2;NM_138350_ex2:site_3	chr1:6688552-6688574	-	GCGGCTGAACGGAAACCTAAGGG	GGAAAGGACGAAACACCGCGGCTGAACGGAAACCTAAGTTTTAGAGCTAGAAAT
human_exon_crispr_v1_001673	NM_001195753_ex3;NM_001195752_ex2;NM_138350_ex2:site_9	chr1:6688718-6688740	+	GCCCACGGTGTTCGCCTTTCAGG	GGAAAGGACGAAACACCGCCCACGGTGTTCGCCTTTCGTTTTAGAGCTAGAAAT
human_exon_crispr_v1_001674	NM_001195753_ex3;NM_001195752_ex2;NM_138350_ex2:site_10	chr1:6688720-6688742	-	GTCCTGAAAGGCGAACACCGTGG	GGAAAGGACGAAACACCGTCCTGAAAGGCGAACACCGGTTTTAGAGCTAGAAAT
human_exon_crispr_v1_001675	NM_001195753_ex6T;NM_001195752_ex5T:site_2	chr1:6692848-6692870	+	GTCCTCAGGTCTCGCCACGGAGG	GGAAAGGACGAAACACCGTCCTCAGGTCTCGCCACGGGTTTTAGAGCTAGAAAT
human_exon_crispr_v1_001676	NM_001195753_ex6T;NM_001195752_ex5T:site_4	chr1:6692883-6692905	+	GAGGCTGTTGGCCGGCCGACTGG	GGAAAGGACGAAACACCGAGGCTGTTGGCCGGCCGACGTTTTAGAGCTAGAAAT
human_exon_crispr_v1_001677	NM_001195753_ex6T;NM_001195752_ex5T:site_17	chr1:6693074-6693096	-	GGTGCCCTTTGCAAGCACGGAGG	GGAAAGGACGAAACACCGGTGCCCTTTGCAAGCACGGGTTTTAGAGCTAGAAAT
human_exon_crispr_v1_001678	NM_018198_ex16T:site_1	chr1:6695739-6695761	-	GCCCACAGGATCGATACAGATGG	GGAAAGGACGAAACACCGCCCACAGGATCGATACAGAGTTTTAGAGCTAGAAAT
human_exon_crispr_v1_001679	NM_018198_ex15:site_4	chr1:6696219-6696241	-	GTTCCGGGGCGTCCTGCATCAGG	GGAAAGGACGAAACACCGTTCCGGGGCGTCCTGCATCGTTTTAGAGCTAGAAAT
human_exon_crispr_v1_001680	NM_018198_ex14:site_6	chr1:6697378-6697400	-	GCCTCATCATCGTCAATGCCTGG	GGAAAGGACGAAACACCGCCTCATCATCGTCAATGCCGTTTTAGAGCTAGAAAT
human_exon_crispr_v1_001681	NM_018198_ex11:site_8	chr1:6700037-6700059	+	GTGGCATAGAACATGGCGCTGGG	GGAAAGGACGAAACACCGTGGCATAGAACATGGCGCTGTTTTAGAGCTAGAAAT
human_exon_crispr_v1_001682	NM_018198_ex8:site_9	chr1:6705997-6706019	-	GCTCTGCAGTTTTCATCCCGTGG	GGAAAGGACGAAACACCGCTCTGCAGTTTTCATCCCGGTTTTAGAGCTAGAAAT
human_exon_crispr_v1_001683	NM_018198_ex6:site_2	chr1:6712893-6712915	-	GTAACTTCGGCAAAGGGATGGGG	GGAAAGGACGAAACACCGTAACTTCGGCAAAGGGATGGTTTTAGAGCTAGAAAT
human_exon_crispr_v1_001684	NM_018198_ex6:site_7	chr1:6712986-6713008	+	GCTGTGTCTGTCGCTGTCAAGGG	GGAAAGGACGAAACACCGCTGTGTCTGTCGCTGTCAAGTTTTAGAGCTAGAAAT
human_exon_crispr_v1_001685	NM_018198_ex5:site_2	chr1:6713962-6713984	+	GTGCTTTACCTCAATGGACTGGG	GGAAAGGACGAAACACCGTGCTTTACCTCAATGGACTGTTTTAGAGCTAGAAAT
human_exon_crispr_v1_001686	NM_018198_ex1T:site_2	chr1:6761788-6761810	-	GTTGCTGAACGTGCGCAGGGAGG	GGAAAGGACGAAACACCGTTGCTGAACGTGCGCAGGGGTTTTAGAGCTAGAAAT
human_exon_crispr_v1_001687	NM_018198_ex1T:site_6	chr1:6761839-6761861	-	GATGGCGACGGCCTTGAGCGAGG	GGAAAGGACGAAACACCGATGGCGACGGCCTTGAGCGGTTTTAGAGCTAGAAAT
human_exon_crispr_v1_001688	NM_018198_ex1T:site_7	chr1:6761857-6761879	-	GGGGTGAAAGGTTGCGAAGATGG	GGAAAGGACGAAACACCGGGGTGAAAGGTTGCGAAGAGTTTTAGAGCTAGAAAT
human_exon_crispr_v1_001689	NM_015215_ex1T;NM_001242701_ex1T;NM_001195563_ex1T:site_1	chr1:6845581-6845603	+	GAGGAGGAGGATGTGGCGCGCGG	GGAAAGGACGAAACACCGAGGAGGAGGATGTGGCGCGGTTTTAGAGCTAGAAAT
human_exon_crispr_v1_001690	NM_015215_ex1T;NM_001242701_ex1T;NM_001195563_ex1T:site_2	chr1:6845584-6845606	+	GAGGAGGATGTGGCGCGCGGAGG	GGAAAGGACGAAACACCGAGGAGGATGTGGCGCGCGGGTTTTAGAGCTAGAAAT
human_exon_crispr_v1_001691	NM_015215_ex1T;NM_001242701_ex1T;NM_001195563_ex1T:site_3	chr1:6845586-6845608	+	GGAGGATGTGGCGCGCGGAGGGG	GGAAAGGACGAAACACCGGAGGATGTGGCGCGCGGAGGTTTTAGAGCTAGAAAT
human_exon_crispr_v1_001692	NM_015215_ex1T;NM_001242701_ex1T;NM_001195563_ex1T:site_4	chr1:6845614-6845636	+	GCTGCCGAAAACAAGCCGGAAGG	GGAAAGGACGAAACACCGCTGCCGAAAACAAGCCGGAGTTTTAGAGCTAGAAAT
human_exon_crispr_v1_001693	NM_015215_ex6:site_3	chr1:7527934-7527956	-	GGAGCCAGTAGCACCTCCGGTGG	GGAAAGGACGAAACACCGGAGCCAGTAGCACCTCCGGGTTTTAGAGCTAGAAAT
human_exon_crispr_v1_001694	NM_015215_ex7:site_7	chr1:7700505-7700527	+	GAGGACTGCGGCAAGCCTTGCGG	GGAAAGGACGAAACACCGAGGACTGCGGCAAGCCTTGGTTTTAGAGCTAGAAAT
human_exon_crispr_v1_001695	NM_015215_ex8:site_9	chr1:7721885-7721907	-	GCAGTTGTGGGTCCGCGGCTGGG	GGAAAGGACGAAACACCGCAGTTGTGGGTCCGCGGCTGTTTTAGAGCTAGAAAT
human_exon_crispr_v1_001696	NM_015215_ex8:site_10	chr1:7721886-7721908	-	GGCAGTTGTGGGTCCGCGGCTGG	GGAAAGGACGAAACACCGGCAGTTGTGGGTCCGCGGCGTTTTAGAGCTAGAAAT
human_exon_crispr_v1_001697	NM_015215_ex9:site_2	chr1:7723449-7723471	-	GGGCGAGATGATGCGGTGTTTGG	GGAAAGGACGAAACACCGGGCGAGATGATGCGGTGTTGTTTTAGAGCTAGAAAT
human_exon_crispr_v1_001698	NM_015215_ex9:site_5	chr1:7723513-7723535	+	GGTGCAGCACAATGACGTGTCGG	GGAAAGGACGAAACACCGGTGCAGCACAATGACGTGTGTTTTAGAGCTAGAAAT
human_exon_crispr_v1_001699	NM_015215_ex9:site_6	chr1:7723516-7723538	+	GCAGCACAATGACGTGTCGGAGG	GGAAAGGACGAAACACCGCAGCACAATGACGTGTCGGGTTTTAGAGCTAGAAAT
human_exon_crispr_v1_001700	NM_015215_ex9:site_20	chr1:7723702-7723724	+	GCTCAACAGCGACCCGGACATGG	GGAAAGGACGAAACACCGCTCAACAGCGACCCGGACAGTTTTAGAGCTAGAAAT
human_exon_crispr_v1_001701	NM_015215_ex9:site_23	chr1:7723738-7723760	+	GGTCACAGGTGTGTCCGGTATGG	GGAAAGGACGAAACACCGGTCACAGGTGTGTCCGGTAGTTTTAGAGCTAGAAAT
human_exon_crispr_v1_001702	NM_015215_ex9:site_46	chr1:7724059-7724081	-	GGTTATTAAGGAAACAGTCGGGG	GGAAAGGACGAAACACCGGTTATTAAGGAAACAGTCGGTTTTAGAGCTAGAAAT
human_exon_crispr_v1_001703	NM_015215_ex9:site_49	chr1:7724090-7724112	+	GGCCAGACGTACGGGGGTGGAGG	GGAAAGGACGAAACACCGGCCAGACGTACGGGGGTGGGTTTTAGAGCTAGAAAT
human_exon_crispr_v1_001704	NM_015215_ex9:site_50	chr1:7724092-7724114	-	GGCCTCCACCCCCGTACGTCTGG	GGAAAGGACGAAACACCGGCCTCCACCCCCGTACGTCGTTTTAGAGCTAGAAAT
human_exon_crispr_v1_001705	NM_015215_ex9:site_52	chr1:7724136-7724158	-	GGGTGGCGAGTGCCGGATGTTGG	GGAAAGGACGAAACACCGGGTGGCGAGTGCCGGATGTGTTTTAGAGCTAGAAAT
human_exon_crispr_v1_001706	NM_015215_ex9:site_58	chr1:7724238-7724260	-	GGAGGAGGAGTACGCTTCTTTGG	GGAAAGGACGAAACACCGGAGGAGGAGTACGCTTCTTGTTTTAGAGCTAGAAAT
human_exon_crispr_v1_001707	NM_015215_ex9:site_59	chr1:7724256-7724278	-	GGCTGCCACAGCCGCCGCGGAGG	GGAAAGGACGAAACACCGGCTGCCACAGCCGCCGCGGGTTTTAGAGCTAGAAAT
human_exon_crispr_v1_001708	NM_015215_ex9:site_71	chr1:7724370-7724392	-	GTAGTCCTTGTTGGAGTCGATGG	GGAAAGGACGAAACACCGTAGTCCTTGTTGGAGTCGAGTTTTAGAGCTAGAAAT
human_exon_crispr_v1_001709	NM_015215_ex9:site_72	chr1:7724379-7724401	-	GCTGGACGTGTAGTCCTTGTTGG	GGAAAGGACGAAACACCGCTGGACGTGTAGTCCTTGTGTTTTAGAGCTAGAAAT
human_exon_crispr_v1_001710	NM_015215_ex9:site_82	chr1:7724478-7724500	-	GGTGTTCTGCTCGACGGGGAGGG	GGAAAGGACGAAACACCGGTGTTCTGCTCGACGGGGAGTTTTAGAGCTAGAAAT
human_exon_crispr_v1_001711	NM_015215_ex9:site_83	chr1:7724479-7724501	-	GGGTGTTCTGCTCGACGGGGAGG	GGAAAGGACGAAACACCGGGTGTTCTGCTCGACGGGGGTTTTAGAGCTAGAAAT
human_exon_crispr_v1_001712	NM_015215_ex9:site_84	chr1:7724484-7724506	-	GCTGTGGGTGTTCTGCTCGACGG	GGAAAGGACGAAACACCGCTGTGGGTGTTCTGCTCGAGTTTTAGAGCTAGAAAT
human_exon_crispr_v1_001713	NM_015215_ex9:site_86	chr1:7724536-7724558	+	GATGCCCACGGTGAAAACGGAGG	GGAAAGGACGAAACACCGATGCCCACGGTGAAAACGGGTTTTAGAGCTAGAAAT
human_exon_crispr_v1_001714	NM_015215_ex9:site_95	chr1:7724655-7724677	-	GACCTCCCCTTCTGCCGTCATGG	GGAAAGGACGAAACACCGACCTCCCCTTCTGCCGTCAGTTTTAGAGCTAGAAAT
human_exon_crispr_v1_001715	NM_015215_ex9:site_104	chr1:7724775-7724797	-	GGCGCTTCGGATTACCCCGTTGG	GGAAAGGACGAAACACCGGCGCTTCGGATTACCCCGTGTTTTAGAGCTAGAAAT
human_exon_crispr_v1_001716	NM_015215_ex9:site_105	chr1:7724780-7724802	+	GGGGTAATCCGAAGCGCCGGCGG	GGAAAGGACGAAACACCGGGGTAATCCGAAGCGCCGGGTTTTAGAGCTAGAAAT
human_exon_crispr_v1_001717	NM_015215_ex9:site_108	chr1:7724827-7724849	+	GGTGCAGGGACTCTACCCCGTGG	GGAAAGGACGAAACACCGGTGCAGGGACTCTACCCCGGTTTTAGAGCTAGAAAT
human_exon_crispr_v1_001718	NM_015215_ex9:site_114	chr1:7724928-7724950	-	GATGAAGTCGTTGATCAGGTCGG	GGAAAGGACGAAACACCGATGAAGTCGTTGATCAGGTGTTTTAGAGCTAGAAAT
human_exon_crispr_v1_001719	NM_015215_ex9:site_135	chr1:7725161-7725183	+	GTCTCGGCCGCCTCGGCCCAGGG	GGAAAGGACGAAACACCGTCTCGGCCGCCTCGGCCCAGTTTTAGAGCTAGAAAT
human_exon_crispr_v1_001720	NM_015215_ex9:site_141	chr1:7725202-7725224	+	GCAGAGCGGACGGGTGTTCATGG	GGAAAGGACGAAACACCGCAGAGCGGACGGGTGTTCAGTTTTAGAGCTAGAAAT
human_exon_crispr_v1_001721	NM_015215_ex12:site_6	chr1:7792556-7792578	+	GGAGGATGGCCGAGATGACGGGG	GGAAAGGACGAAACACCGGAGGATGGCCGAGATGACGGTTTTAGAGCTAGAAAT
human_exon_crispr_v1_001722	NM_015215_ex13:site_14	chr1:7796585-7796607	-	GCCTTACCGCCATTTGATGAGGG	GGAAAGGACGAAACACCGCCTTACCGCCATTTGATGAGTTTTAGAGCTAGAAAT
human_exon_crispr_v1_001723	NM_015215_ex14:site_3	chr1:7797024-7797046	+	GGAAGTTGACCCCTTGAATGTGG	GGAAAGGACGAAACACCGGAAGTTGACCCCTTGAATGGTTTTAGAGCTAGAAAT
human_exon_crispr_v1_001724	NM_015215_ex15:site_13	chr1:7797519-7797541	-	GTGCTGGGCTCTTCGCTTGCAGG	GGAAAGGACGAAACACCGTGCTGGGCTCTTCGCTTGCGTTTTAGAGCTAGAAAT
human_exon_crispr_v1_001725	NM_015215_ex17:site_5	chr1:7805034-7805056	-	GTCAGCATCCGCTAGATAACTGG	GGAAAGGACGAAACACCGTCAGCATCCGCTAGATAACGTTTTAGAGCTAGAAAT
human_exon_crispr_v1_001726	NM_015215_ex17:site_7	chr1:7805074-7805096	-	GTAACTTTACTCACCGGATCTGG	GGAAAGGACGAAACACCGTAACTTTACTCACCGGATCGTTTTAGAGCTAGAAAT
human_exon_crispr_v1_001727	NM_015215_ex18:site_2	chr1:7806006-7806028	-	GAATTCTGACCAATCCGCGGCGG	GGAAAGGACGAAACACCGAATTCTGACCAATCCGCGGGTTTTAGAGCTAGAAAT
human_exon_crispr_v1_001728	NM_015215_ex20:site_5	chr1:7811420-7811442	-	GTTGTACAATCACAGCCGTCCGG	GGAAAGGACGAAACACCGTTGTACAATCACAGCCGTCGTTTTAGAGCTAGAAAT
human_exon_crispr_v1_001729	NM_004781_ex3:site_2	chr1:7837225-7837247	+	GGACATAATGCGAGTTAACGTGG	GGAAAGGACGAAACACCGGACATAATGCGAGTTAACGGTTTTAGAGCTAGAAAT
human_exon_crispr_v1_001730	NM_016831_ex1T:site_4	chr1:7844926-7844948	+	GGAGACCTCGAGATGCCCCGCGG	GGAAAGGACGAAACACCGGAGACCTCGAGATGCCCCGGTTTTAGAGCTAGAAAT
human_exon_crispr_v1_001731	NM_016831_ex1T:site_9	chr1:7844953-7844975	+	GCTCCTGGCCCCGGGAGACGGGG	GGAAAGGACGAAACACCGCTCCTGGCCCCGGGAGACGGTTTTAGAGCTAGAAAT
human_exon_crispr_v1_001732	NM_016831_ex1T:site_16	chr1:7844988-7845010	+	GGCCCTGGGCGAAGAATCGGGGG	GGAAAGGACGAAACACCGGCCCTGGGCGAAGAATCGGGTTTTAGAGCTAGAAAT
human_exon_crispr_v1_001733	NM_016831_ex1T:site_17	chr1:7844991-7845013	-	GCTCCCCCGATTCTTCGCCCAGG	GGAAAGGACGAAACACCGCTCCCCCGATTCTTCGCCCGTTTTAGAGCTAGAAAT
human_exon_crispr_v1_001734	NM_016831_ex2:site_4	chr1:7845571-7845593	-	GGTTTATTGCGTCTCTCCGAGGG	GGAAAGGACGAAACACCGGTTTATTGCGTCTCTCCGAGTTTTAGAGCTAGAAAT
human_exon_crispr_v1_001735	NM_016831_ex5:site_1	chr1:7854059-7854081	+	GCAGGATCCGGTAAGTATAGTGG	GGAAAGGACGAAACACCGCAGGATCCGGTAAGTATAGGTTTTAGAGCTAGAAAT
human_exon_crispr_v1_001736	NM_016831_ex9:site_1	chr1:7863791-7863813	-	GTTTTGAGTACAAAATCGAATGG	GGAAAGGACGAAACACCGTTTTGAGTACAAAATCGAAGTTTTAGAGCTAGAAAT
human_exon_crispr_v1_001737	NM_016831_ex11:site_2	chr1:7869956-7869978	+	GTTCACGTGAGCGTGTCCAGCGG	GGAAAGGACGAAACACCGTTCACGTGAGCGTGTCCAGGTTTTAGAGCTAGAAAT
human_exon_crispr_v1_001738	NM_016831_ex11:site_3	chr1:7869962-7869984	+	GTGAGCGTGTCCAGCGGCTACGG	GGAAAGGACGAAACACCGTGAGCGTGTCCAGCGGCTAGTTTTAGAGCTAGAAAT
human_exon_crispr_v1_001739	NM_016831_ex14:site_5	chr1:7880291-7880313	-	GGCATTCTTGTTACCTTGTAAGG	GGAAAGGACGAAACACCGGCATTCTTGTTACCTTGTAGTTTTAGAGCTAGAAAT
human_exon_crispr_v1_001740	NM_016831_ex15:site_8	chr1:7880637-7880659	+	GGGTCGGGCATAAGCCAATGCGG	GGAAAGGACGAAACACCGGGTCGGGCATAAGCCAATGGTTTTAGAGCTAGAAAT
human_exon_crispr_v1_001741	NM_016831_ex17:site_7	chr1:7887258-7887280	+	GACAGCAGCAGCTCGAACACCGG	GGAAAGGACGAAACACCGACAGCAGCAGCTCGAACACGTTTTAGAGCTAGAAAT
human_exon_crispr_v1_001742	NM_016831_ex17:site_19	chr1:7887399-7887421	-	GGAAAAGCTGGGACGAGGTAAGG	GGAAAGGACGAAACACCGGAAAAGCTGGGACGAGGTAGTTTTAGAGCTAGAAAT
human_exon_crispr_v1_001743	NM_016831_ex17:site_20	chr1:7887404-7887426	-	GGAGGGGAAAAGCTGGGACGAGG	GGAAAGGACGAAACACCGGAGGGGAAAAGCTGGGACGGTTTTAGAGCTAGAAAT
human_exon_crispr_v1_001744	NM_016831_ex17:site_25	chr1:7887442-7887464	-	GGGGGCTGCGTATTCTCTTCCGG	GGAAAGGACGAAACACCGGGGGCTGCGTATTCTCTTCGTTTTAGAGCTAGAAAT
human_exon_crispr_v1_001745	NM_016831_ex17:site_27	chr1:7887459-7887481	+	GCCCCCGGAACTGCACCGGAAGG	GGAAAGGACGAAACACCGCCCCCGGAACTGCACCGGAGTTTTAGAGCTAGAAAT
human_exon_crispr_v1_001746	NM_016831_ex17:site_28	chr1:7887460-7887482	-	GCCTTCCGGTGCAGTTCCGGGGG	GGAAAGGACGAAACACCGCCTTCCGGTGCAGTTCCGGGTTTTAGAGCTAGAAAT
human_exon_crispr_v1_001747	NM_016831_ex17:site_29	chr1:7887461-7887483	-	GGCCTTCCGGTGCAGTTCCGGGG	GGAAAGGACGAAACACCGGCCTTCCGGTGCAGTTCCGGTTTTAGAGCTAGAAAT
human_exon_crispr_v1_001748	NM_016831_ex18:site_2	chr1:7889930-7889952	-	GACAGTGCACCGGTAGTAGCAGG	GGAAAGGACGAAACACCGACAGTGCACCGGTAGTAGCGTTTTAGAGCTAGAAAT
human_exon_crispr_v1_001749	NM_016831_ex18:site_14	chr1:7890182-7890204	-	GTTCTGGATGGGGATTCGCTGGG	GGAAAGGACGAAACACCGTTCTGGATGGGGATTCGCTGTTTTAGAGCTAGAAAT
human_exon_crispr_v1_001750	NM_001561_ex7:site_6	chr1:7995111-7995133	+	GCTCCCGGAGAGAGGTCGGCTGG	GGAAAGGACGAAACACCGCTCCCGGAGAGAGGTCGGCGTTTTAGAGCTAGAAAT
human_exon_crispr_v1_001751	NM_001123377_ex2T;NM_007262_ex2T:site_5	chr1:8022912-8022934	+	GTAGATGTCATGAGGCGAGCTGG	GGAAAGGACGAAACACCGTAGATGTCATGAGGCGAGCGTTTTAGAGCTAGAAAT
human_exon_crispr_v1_001752	NM_001123377_ex7T;NM_007262_ex7T:site_3	chr1:8044993-8045015	+	GCCTGATTCTTACAAGCCGGGGG	GGAAAGGACGAAACACCGCCTGATTCTTACAAGCCGGGTTTTAGAGCTAGAAAT
human_exon_crispr_v1_001753	NM_018948_ex4T:site_5	chr1:8073358-8073380	+	GAAGATATACCGCAGTCAGCAGG	GGAAAGGACGAAACACCGAAGATATACCGCAGTCAGCGTTTTAGAGCTAGAAAT
human_exon_crispr_v1_001754	NM_018948_ex4T:site_11	chr1:8073633-8073655	+	GAGGTAAGACGGAAGGCTTTTGG	GGAAAGGACGAAACACCGAGGTAAGACGGAAGGCTTTGTTTTAGAGCTAGAAAT
human_exon_crispr_v1_001755	NM_018948_ex4T:site_14	chr1:8073688-8073710	+	GGTTCTCTTGGCGGTACTTTGGG	GGAAAGGACGAAACACCGGTTCTCTTGGCGGTACTTTGTTTTAGAGCTAGAAAT
human_exon_crispr_v1_001756	NM_018948_ex4T:site_21	chr1:8073911-8073933	+	GAGACCTTCTTAATCTTCGGTGG	GGAAAGGACGAAACACCGAGACCTTCTTAATCTTCGGGTTTTAGAGCTAGAAAT
human_exon_crispr_v1_001757	NM_018948_ex4T:site_30	chr1:8074177-8074199	+	GCTTCAGAGATTGGCAACGGTGG	GGAAAGGACGAAACACCGCTTCAGAGATTGGCAACGGGTTTTAGAGCTAGAAAT
human_exon_crispr_v1_001758	NM_018948_ex4T:site_44	chr1:8074425-8074447	+	GCCATTCATCGGAGCAGATTTGG	GGAAAGGACGAAACACCGCCATTCATCGGAGCAGATTGTTTTAGAGCTAGAAAT
human_exon_crispr_v1_001759	NM_001080397_ex1:site_2	chr1:8384385-8384407	-	GCTGGCTGCGGGGATCATCGTGG	GGAAAGGACGAAACACCGCTGGCTGCGGGGATCATCGGTTTTAGAGCTAGAAAT
human_exon_crispr_v1_001760	NM_001080397_ex1:site_6	chr1:8384412-8384434	-	GAAGAGGGCATCTCCCGGCGGGG	GGAAAGGACGAAACACCGAAGAGGGCATCTCCCGGCGGTTTTAGAGCTAGAAAT
human_exon_crispr_v1_001761	NM_001080397_ex1:site_15	chr1:8384490-8384512	-	GTGACTGAGGTGTCGTGTCACGG	GGAAAGGACGAAACACCGTGACTGAGGTGTCGTGTCAGTTTTAGAGCTAGAAAT
human_exon_crispr_v1_001762	NM_001080397_ex1:site_31	chr1:8384629-8384651	-	GCAGCTCCCGGAAGGACCTCTGG	GGAAAGGACGAAACACCGCAGCTCCCGGAAGGACCTCGTTTTAGAGCTAGAAAT
human_exon_crispr_v1_001763	NM_001080397_ex1:site_34	chr1:8384694-8384716	-	GGTCACGTACGCCGTCTCCATGG	GGAAAGGACGAAACACCGGTCACGTACGCCGTCTCCAGTTTTAGAGCTAGAAAT
human_exon_crispr_v1_001764	NM_001080397_ex1:site_35	chr1:8384698-8384720	+	GGAGACGGCGTACGTGACCCCGG	GGAAAGGACGAAACACCGGAGACGGCGTACGTGACCCGTTTTAGAGCTAGAAAT
human_exon_crispr_v1_001765	NM_001080397_ex2:site_1	chr1:8385388-8385410	+	GGAGTGACCGGTGTACCTCAAGG	GGAAAGGACGAAACACCGGAGTGACCGGTGTACCTCAGTTTTAGAGCTAGAAAT
human_exon_crispr_v1_001766	NM_001080397_ex3:site_9	chr1:8385993-8386015	+	GATGGACTTTAGCGCCGACTCGG	GGAAAGGACGAAACACCGATGGACTTTAGCGCCGACTGTTTTAGAGCTAGAAAT
human_exon_crispr_v1_001767	NM_001080397_ex3:site_11	chr1:8386007-8386029	-	GCTGGGGTTGTCCGCCGAGTCGG	GGAAAGGACGAAACACCGCTGGGGTTGTCCGCCGAGTGTTTTAGAGCTAGAAAT
human_exon_crispr_v1_001768	NM_001080397_ex3:site_13	chr1:8386034-8386056	-	GCTGCACACGTCCATCATGTAGG	GGAAAGGACGAAACACCGCTGCACACGTCCATCATGTGTTTTAGAGCTAGAAAT
human_exon_crispr_v1_001769	NM_001080397_ex4:site_3	chr1:8390280-8390302	+	GGCTTTGGATACGTGGTCGGCGG	GGAAAGGACGAAACACCGGCTTTGGATACGTGGTCGGGTTTTAGAGCTAGAAAT
human_exon_crispr_v1_001770	NM_001080397_ex4:site_6	chr1:8390312-8390334	+	GGATAAAACGGGCTTCGGGAGGG	GGAAAGGACGAAACACCGGATAAAACGGGCTTCGGGAGTTTTAGAGCTAGAAAT
human_exon_crispr_v1_001771	NM_001080397_ex4:site_28	chr1:8390561-8390583	-	GGGGGCTGGGCGGCGAGATGGGG	GGAAAGGACGAAACACCGGGGGCTGGGCGGCGAGATGGTTTTAGAGCTAGAAAT
human_exon_crispr_v1_001772	NM_001080397_ex4:site_32	chr1:8390590-8390612	-	GCTGATGAAGCTGCCGTACTTGG	GGAAAGGACGAAACACCGCTGATGAAGCTGCCGTACTGTTTTAGAGCTAGAAAT
human_exon_crispr_v1_001773	NM_001080397_ex4:site_34	chr1:8390623-8390645	-	GAACTCGCTGATGCCCGTCAGGG	GGAAAGGACGAAACACCGAACTCGCTGATGCCCGTCAGTTTTAGAGCTAGAAAT
human_exon_crispr_v1_001774	NM_001080397_ex4:site_50	chr1:8390781-8390803	+	GGCTTCTACCGCCAGGACCGTGG	GGAAAGGACGAAACACCGGCTTCTACCGCCAGGACCGGTTTTAGAGCTAGAAAT
human_exon_crispr_v1_001775	NM_001080397_ex4:site_53	chr1:8390839-8390861	+	GCTGTGACGGGGACATTCTGAGG	GGAAAGGACGAAACACCGCTGTGACGGGGACATTCTGGTTTTAGAGCTAGAAAT
human_exon_crispr_v1_001776	NM_001080397_ex5:site_8	chr1:8395612-8395634	-	GCAGAGGGTGCGTAGCGCCTTGG	GGAAAGGACGAAACACCGCAGAGGGTGCGTAGCGCCTGTTTTAGAGCTAGAAAT
human_exon_crispr_v1_001777	NM_001080397_ex7:site_10	chr1:8399715-8399737	-	GCAGAGCAGCGAGTAAGGCAAGG	GGAAAGGACGAAACACCGCAGAGCAGCGAGTAAGGCAGTTTTAGAGCTAGAAAT
human_exon_crispr_v1_001778	NM_001080397_ex8T:site_14	chr1:8403911-8403933	+	GGGGCCCCTGACCTCGGCCGTGG	GGAAAGGACGAAACACCGGGGCCCCTGACCTCGGCCGGTTTTAGAGCTAGAAAT
human_exon_crispr_v1_001779	NM_001080397_ex8T:site_15	chr1:8403912-8403934	+	GGGCCCCTGACCTCGGCCGTGGG	GGAAAGGACGAAACACCGGGCCCCTGACCTCGGCCGTGTTTTAGAGCTAGAAAT
human_exon_crispr_v1_001780	NM_001080397_ex8T:site_18	chr1:8403940-8403962	-	GGAGAAGTACATCACCCCGTTGG	GGAAAGGACGAAACACCGGAGAAGTACATCACCCCGTGTTTTAGAGCTAGAAAT
human_exon_crispr_v1_001781	NM_001042681_ex21;NM_012102_ex22;NM_001042682_ex11:site_1	chr1:8416147-8416169	+	GGGGAAGTCTTACCGAAAACTGG	GGAAAGGACGAAACACCGGGGAAGTCTTACCGAAAACGTTTTAGAGCTAGAAAT
human_exon_crispr_v1_001782	NM_001042681_ex21;NM_012102_ex22;NM_001042682_ex11:site_2	chr1:8416148-8416170	+	GGGAAGTCTTACCGAAAACTGGG	GGAAAGGACGAAACACCGGGAAGTCTTACCGAAAACTGTTTTAGAGCTAGAAAT
human_exon_crispr_v1_001783	NM_001042681_ex21;NM_012102_ex22;NM_001042682_ex11:site_3	chr1:8416175-8416197	+	GAAGCATCTCGTGCTCGTGTGGG	GGAAAGGACGAAACACCGAAGCATCTCGTGCTCGTGTGTTTTAGAGCTAGAAAT
human_exon_crispr_v1_001784	NM_001042681_ex21;NM_012102_ex22;NM_001042682_ex11:site_15	chr1:8416235-8416257	+	GGTAGGGGAAGCGAGCCAGGTGG	GGAAAGGACGAAACACCGGTAGGGGAAGCGAGCCAGGGTTTTAGAGCTAGAAAT
human_exon_crispr_v1_001785	NM_001042681_ex21;NM_012102_ex22;NM_001042682_ex11:site_19	chr1:8416264-8416286	+	GCAGTCAGGGGGTCGACCAGCGG	GGAAAGGACGAAACACCGCAGTCAGGGGGTCGACCAGGTTTTAGAGCTAGAAAT
human_exon_crispr_v1_001786	NM_001042681_ex20;NM_012102_ex21;NM_001042682_ex10:site_10	chr1:8418335-8418357	+	GAACATCTGCAGTCGGGCCAGGG	GGAAAGGACGAAACACCGAACATCTGCAGTCGGGCCAGTTTTAGAGCTAGAAAT
human_exon_crispr_v1_001787	NM_001042681_ex20;NM_012102_ex21;NM_001042682_ex10:site_11	chr1:8418370-8418392	+	GCGATGCCATGCGCTCTGCGTGG	GGAAAGGACGAAACACCGCGATGCCATGCGCTCTGCGGTTTTAGAGCTAGAAAT
human_exon_crispr_v1_001788	NM_001042681_ex20;NM_012102_ex21;NM_001042682_ex10:site_15	chr1:8418406-8418428	-	GATGAGCTACCCTGACAGACTGG	GGAAAGGACGAAACACCGATGAGCTACCCTGACAGACGTTTTAGAGCTAGAAAT
human_exon_crispr_v1_001789	NM_001042681_ex20;NM_012102_ex21;NM_001042682_ex10:site_42	chr1:8418600-8418622	+	GGGGGCTTCACCTCGAAGCCCGG	GGAAAGGACGAAACACCGGGGGCTTCACCTCGAAGCCGTTTTAGAGCTAGAAAT
human_exon_crispr_v1_001790	NM_001042681_ex20;NM_012102_ex21;NM_001042682_ex10:site_48	chr1:8418646-8418668	+	GCTCTCGGATCTCCCGCTCTCGG	GGAAAGGACGAAACACCGCTCTCGGATCTCCCGCTCTGTTTTAGAGCTAGAAAT
human_exon_crispr_v1_001791	NM_001042681_ex20;NM_012102_ex21;NM_001042682_ex10:site_53	chr1:8418676-8418698	+	GCTCCCGGAGCTCCCGCTCGCGG	GGAAAGGACGAAACACCGCTCCCGGAGCTCCCGCTCGGTTTTAGAGCTAGAAAT
human_exon_crispr_v1_001792	NM_001042681_ex20;NM_012102_ex21;NM_001042682_ex10:site_54	chr1:8418683-8418705	+	GAGCTCCCGCTCGCGGATGGTGG	GGAAAGGACGAAACACCGAGCTCCCGCTCGCGGATGGGTTTTAGAGCTAGAAAT
human_exon_crispr_v1_001793	NM_001042681_ex20;NM_012102_ex21;NM_001042682_ex10:site_55	chr1:8418685-8418707	+	GCTCCCGCTCGCGGATGGTGGGG	GGAAAGGACGAAACACCGCTCCCGCTCGCGGATGGTGGTTTTAGAGCTAGAAAT
human_exon_crispr_v1_001794	NM_001042681_ex20;NM_012102_ex21;NM_001042682_ex10:site_56	chr1:8418705-8418727	+	GGGTCGACGTTGTAGAGGCCAGG	GGAAAGGACGAAACACCGGGTCGACGTTGTAGAGGCCGTTTTAGAGCTAGAAAT
human_exon_crispr_v1_001795	NM_001042681_ex20;NM_012102_ex21;NM_001042682_ex10:site_61	chr1:8418742-8418764	+	GCAGGGGGTCCGTGGGGTTAAGG	GGAAAGGACGAAACACCGCAGGGGGTCCGTGGGGTTAGTTTTAGAGCTAGAAAT
human_exon_crispr_v1_001796	NM_001042681_ex20;NM_012102_ex21;NM_001042682_ex10:site_68	chr1:8418787-8418809	+	GGTTGGTGGGCGACATGACGTGG	GGAAAGGACGAAACACCGGTTGGTGGGCGACATGACGGTTTTAGAGCTAGAAAT
human_exon_crispr_v1_001797	NM_001042681_ex20;NM_012102_ex21;NM_001042682_ex10:site_69	chr1:8418788-8418810	+	GTTGGTGGGCGACATGACGTGGG	GGAAAGGACGAAACACCGTTGGTGGGCGACATGACGTGTTTTAGAGCTAGAAAT
human_exon_crispr_v1_001798	NM_001042681_ex20;NM_012102_ex21;NM_001042682_ex10:site_72	chr1:8418818-8418840	+	GTACTCGCTCAGAGTCCGAAGGG	GGAAAGGACGAAACACCGTACTCGCTCAGAGTCCGAAGTTTTAGAGCTAGAAAT
human_exon_crispr_v1_001799	NM_001042681_ex20;NM_012102_ex21;NM_001042682_ex10:site_75	chr1:8418843-8418865	+	GGTGTGTCGGGCCCGATGTAGGG	GGAAAGGACGAAACACCGGTGTGTCGGGCCCGATGTAGTTTTAGAGCTAGAAAT
human_exon_crispr_v1_001800	NM_001042681_ex20;NM_012102_ex21;NM_001042682_ex10:site_85	chr1:8418895-8418917	+	GCTCGAAGGATGGCCGCATGTGG	GGAAAGGACGAAACACCGCTCGAAGGATGGCCGCATGGTTTTAGAGCTAGAAAT
human_exon_crispr_v1_001801	NM_001042681_ex20;NM_012102_ex21;NM_001042682_ex10:site_89	chr1:8418951-8418973	-	GCGTCCAGCTCAGCGCATGAAGG	GGAAAGGACGAAACACCGCGTCCAGCTCAGCGCATGAGTTTTAGAGCTAGAAAT
human_exon_crispr_v1_001802	NM_001042681_ex19;NM_012102_ex20;NM_001042682_ex9:site_11	chr1:8419901-8419923	-	GGCTGAGCAGAAAGCCCGAGAGG	GGAAAGGACGAAACACCGGCTGAGCAGAAAGCCCGAGGTTTTAGAGCTAGAAAT
human_exon_crispr_v1_001803	NM_001042681_ex19;NM_012102_ex20;NM_001042682_ex9:site_19	chr1:8420004-8420026	-	GGGGCTACAACTCGTGTGCCCGG	GGAAAGGACGAAACACCGGGGCTACAACTCGTGTGCCGTTTTAGAGCTAGAAAT
human_exon_crispr_v1_001804	NM_001042681_ex18;NM_012102_ex19;NM_001042682_ex8:site_1	chr1:8420158-8420180	-	GTCAGCTAGGTACGCTTCCTAGG	GGAAAGGACGAAACACCGTCAGCTAGGTACGCTTCCTGTTTTAGAGCTAGAAAT
human_exon_crispr_v1_001805	NM_001042681_ex18;NM_012102_ex19;NM_001042682_ex8:site_13	chr1:8420260-8420282	-	GGAGGCTCTGGACGACGCTGAGG	GGAAAGGACGAAACACCGGAGGCTCTGGACGACGCTGGTTTTAGAGCTAGAAAT
human_exon_crispr_v1_001806	NM_001042681_ex18;NM_012102_ex19;NM_001042682_ex8:site_21	chr1:8420373-8420395	+	GAGGTGCCAGGTCCCGCCGGTGG	GGAAAGGACGAAACACCGAGGTGCCAGGTCCCGCCGGGTTTTAGAGCTAGAAAT
human_exon_crispr_v1_001807	NM_001042681_ex18;NM_012102_ex19;NM_001042682_ex8:site_22	chr1:8420375-8420397	+	GGTGCCAGGTCCCGCCGGTGGGG	GGAAAGGACGAAACACCGGTGCCAGGTCCCGCCGGTGGTTTTAGAGCTAGAAAT
human_exon_crispr_v1_001808	NM_001042681_ex18;NM_012102_ex19;NM_001042682_ex8:site_28	chr1:8420409-8420431	+	GGGCAGGTCGGAGGGGTGATGGG	GGAAAGGACGAAACACCGGGCAGGTCGGAGGGGTGATGTTTTAGAGCTAGAAAT
human_exon_crispr_v1_001809	NM_001042681_ex18;NM_012102_ex19;NM_001042682_ex8:site_35	chr1:8420456-8420478	+	GTGCTGAGCAAACGGGGGTTGGG	GGAAAGGACGAAACACCGTGCTGAGCAAACGGGGGTTGTTTTAGAGCTAGAAAT
human_exon_crispr_v1_001810	NM_001042681_ex18;NM_012102_ex19;NM_001042682_ex8:site_61	chr1:8420605-8420627	+	GGGGTGGGGGGTGAGCCGACGGG	GGAAAGGACGAAACACCGGGGTGGGGGGTGAGCCGACGTTTTAGAGCTAGAAAT
human_exon_crispr_v1_001811	NM_001042681_ex18;NM_012102_ex19;NM_001042682_ex8:site_63	chr1:8420607-8420629	+	GGTGGGGGGTGAGCCGACGGGGG	GGAAAGGACGAAACACCGGTGGGGGGTGAGCCGACGGGTTTTAGAGCTAGAAAT
human_exon_crispr_v1_001812	NM_001042681_ex18;NM_012102_ex19;NM_001042682_ex8:site_64	chr1:8420608-8420630	+	GTGGGGGGTGAGCCGACGGGGGG	GGAAAGGACGAAACACCGTGGGGGGTGAGCCGACGGGGTTTTAGAGCTAGAAAT
human_exon_crispr_v1_001813	NM_001042681_ex18;NM_012102_ex19;NM_001042682_ex8:site_65	chr1:8420620-8420642	-	GTCCACACATCACCCCCCGTCGG	GGAAAGGACGAAACACCGTCCACACATCACCCCCCGTGTTTTAGAGCTAGAAAT
human_exon_crispr_v1_001814	NM_001042681_ex18;NM_012102_ex19;NM_001042682_ex8:site_83	chr1:8420756-8420778	+	GGGGATGGGAGTGGTAGGCGGGG	GGAAAGGACGAAACACCGGGGATGGGAGTGGTAGGCGGTTTTAGAGCTAGAAAT
human_exon_crispr_v1_001815	NM_001042681_ex17;NM_012102_ex18;NM_001042682_ex7:site_1	chr1:8421853-8421875	+	GTCAGCCTCCTCCGTATCAGAGG	GGAAAGGACGAAACACCGTCAGCCTCCTCCGTATCAGGTTTTAGAGCTAGAAAT
human_exon_crispr_v1_001816	NM_001042681_ex17;NM_012102_ex18;NM_001042682_ex7:site_3	chr1:8421861-8421883	-	GAAGGTGGCCTCTGATACGGAGG	GGAAAGGACGAAACACCGAAGGTGGCCTCTGATACGGGTTTTAGAGCTAGAAAT
human_exon_crispr_v1_001817	NM_001042681_ex15;NM_012102_ex16;NM_001042682_ex5T:site_3	chr1:8424122-8424144	-	GCATGAGGACACGGCGGAGTCGG	GGAAAGGACGAAACACCGCATGAGGACACGGCGGAGTGTTTTAGAGCTAGAAAT
human_exon_crispr_v1_001818	NM_001042681_ex15;NM_012102_ex16;NM_001042682_ex5T:site_7	chr1:8424175-8424197	-	GTTTATGTTCAAACCCGTCAAGG	GGAAAGGACGAAACACCGTTTATGTTCAAACCCGTCAGTTTTAGAGCTAGAAAT
human_exon_crispr_v1_001819	NM_001042681_ex15;NM_012102_ex16;NM_001042682_ex5T:site_8	chr1:8424183-8424205	+	GGTTTGAACATAAACGGTGGCGG	GGAAAGGACGAAACACCGGTTTGAACATAAACGGTGGGTTTTAGAGCTAGAAAT
human_exon_crispr_v1_001820	NM_001042681_ex15;NM_012102_ex16;NM_001042682_ex5T:site_10	chr1:8424204-8424226	+	GGGTCCACGGGCTTCTCAATGGG	GGAAAGGACGAAACACCGGGTCCACGGGCTTCTCAATGTTTTAGAGCTAGAAAT
human_exon_crispr_v1_001821	NM_001042681_ex13;NM_012102_ex14:site_5	chr1:8425894-8425916	+	GGAGGGTGTGTTGACGGGTGTGG	GGAAAGGACGAAACACCGGAGGGTGTGTTGACGGGTGGTTTTAGAGCTAGAAAT
human_exon_crispr_v1_001822	NM_001042681_ex13;NM_012102_ex14:site_7	chr1:8425954-8425976	-	GAGCCCATCGTAGGCACCGCAGG	GGAAAGGACGAAACACCGAGCCCATCGTAGGCACCGCGTTTTAGAGCTAGAAAT
human_exon_crispr_v1_001823	NM_001042681_ex13;NM_012102_ex14:site_8	chr1:8425957-8425979	+	GCGGTGCCTACGATGGGCTCGGG	GGAAAGGACGAAACACCGCGGTGCCTACGATGGGCTCGTTTTAGAGCTAGAAAT
human_exon_crispr_v1_001824	NM_001042681_ex8;NM_012102_ex9:site_1	chr1:8568697-8568719	+	GACCGACACGAATCTCCCCCTGG	GGAAAGGACGAAACACCGACCGACACGAATCTCCCCCGTTTTAGAGCTAGAAAT
human_exon_crispr_v1_001825	NM_001042681_ex8;NM_012102_ex9:site_3	chr1:8568713-8568735	-	GGAGGCTGAACAGTACCCAGGGG	GGAAAGGACGAAACACCGGAGGCTGAACAGTACCCAGGTTTTAGAGCTAGAAAT
human_exon_crispr_v1_001826	NM_001042681_ex2T;NM_012102_ex3T:site_1	chr1:8716012-8716034	-	GAGGTAAGGAGCCTTACGTTTGG	GGAAAGGACGAAACACCGAGGTAAGGAGCCTTACGTTGTTTTAGAGCTAGAAAT
human_exon_crispr_v1_001827	NM_001201483_ex6;NM_001428_ex9:site_1	chr1:8924003-8924025	+	GTTGCAGGACTTCTCGTTCACGG	GGAAAGGACGAAACACCGTTGCAGGACTTCTCGTTCAGTTTTAGAGCTAGAAAT
human_exon_crispr_v1_001828	NM_001201483_ex6;NM_001428_ex9:site_2	chr1:8924009-8924031	+	GGACTTCTCGTTCACGGCCTTGG	GGAAAGGACGAAACACCGGACTTCTCGTTCACGGCCTGTTTTAGAGCTAGAAAT
human_exon_crispr_v1_001829	NM_001201483_ex5;NM_001428_ex8:site_2	chr1:8925380-8925402	-	GTACATCTCGCCTGACCAGCTGG	GGAAAGGACGAAACACCGTACATCTCGCCTGACCAGCGTTTTAGAGCTAGAAAT
human_exon_crispr_v1_001830	NM_001201483_ex5;NM_001428_ex8:site_6	chr1:8925467-8925489	-	GGTCATCGGCATGGACGTAGCGG	GGAAAGGACGAAACACCGGTCATCGGCATGGACGTAGGTTTTAGAGCTAGAAAT
human_exon_crispr_v1_001831	NM_001201483_ex3;NM_001428_ex6:site_5	chr1:8927283-8927305	-	GTTTGGTGCGAACGCCATTCTGG	GGAAAGGACGAAACACCGTTTGGTGCGAACGCCATTCGTTTTAGAGCTAGAAAT
human_exon_crispr_v1_001832	NM_001428_ex2T:site_4	chr1:8934920-8934942	-	GGGAGATCTTTGACTCTCGCGGG	GGAAAGGACGAAACACCGGGAGATCTTTGACTCTCGCGTTTTAGAGCTAGAAAT
human_exon_crispr_v1_001833	NM_001215_ex2;NM_001270500_ex2:site_2	chr1:9009325-9009347	+	GGGCACTGGACGAAGCGCACTGG	GGAAAGGACGAAACACCGGGCACTGGACGAAGCGCACGTTTTAGAGCTAGAAAT
human_exon_crispr_v1_001834	NM_001215_ex2;NM_001270500_ex2:site_4	chr1:9009374-9009396	-	GGTTGATAGGCGACTGTCTCTGG	GGAAAGGACGAAACACCGGTTGATAGGCGACTGTCTCGTTTTAGAGCTAGAAAT
human_exon_crispr_v1_001835	NM_001215_ex3;NM_001270500_ex3;NM_001270501_ex2:site_2	chr1:9017217-9017239	-	GTCAGCCACTGTCATGCGCATGG	GGAAAGGACGAAACACCGTCAGCCACTGTCATGCGCAGTTTTAGAGCTAGAAAT
human_exon_crispr_v1_001836	NM_001215_ex3;NM_001270500_ex3;NM_001270501_ex2:site_3	chr1:9017282-9017304	+	GGTGCGTCCTCGGAGATCAGCGG	GGAAAGGACGAAACACCGGTGCGTCCTCGGAGATCAGGTTTTAGAGCTAGAAAT
human_exon_crispr_v1_001837	NM_001215_ex4;NM_001270500_ex4;NM_001270501_ex3;NM_001270502_ex2:site_3	chr1:9019051-9019073	-	GTTTCTGCTTACCTCAACGAAGG	GGAAAGGACGAAACACCGTTTCTGCTTACCTCAACGAGTTTTAGAGCTAGAAAT
human_exon_crispr_v1_001838	NM_001215_ex7;NM_001270500_ex7;NM_001270501_ex6;NM_001270502_ex5:site_2	chr1:9030973-9030995	-	GGGTCCTGCGGTAATCGTTGTGG	GGAAAGGACGAAACACCGGGTCCTGCGGTAATCGTTGGTTTTAGAGCTAGAAAT
human_exon_crispr_v1_001839	NM_001215_ex7;NM_001270500_ex7;NM_001270501_ex6;NM_001270502_ex5:site_6	chr1:9031019-9031041	+	GAATCCAACTTCCCGAATCAGGG	GGAAAGGACGAAACACCGAATCCAACTTCCCGAATCAGTTTTAGAGCTAGAAAT
human_exon_crispr_v1_001840	NM_207420_ex9:site_6	chr1:9070281-9070303	-	GCTGTCCTTGTGGAGCGGCTGGG	GGAAAGGACGAAACACCGCTGTCCTTGTGGAGCGGCTGTTTTAGAGCTAGAAAT
human_exon_crispr_v1_001841	NM_207420_ex7:site_1	chr1:9074739-9074761	-	GCAGCTGTCGGGCATCAATGCGG	GGAAAGGACGAAACACCGCAGCTGTCGGGCATCAATGGTTTTAGAGCTAGAAAT
human_exon_crispr_v1_001842	NM_207420_ex6:site_1	chr1:9075161-9075183	-	GCGACAAGGTATGAAGTCGCCGG	GGAAAGGACGAAACACCGCGACAAGGTATGAAGTCGCGTTTTAGAGCTAGAAAT
human_exon_crispr_v1_001843	NM_207420_ex5:site_2	chr1:9078281-9078303	-	GCCATCTTGGGCAACCCGGCAGG	GGAAAGGACGAAACACCGCCATCTTGGGCAACCCGGCGTTTTAGAGCTAGAAAT
human_exon_crispr_v1_001844	NM_207420_ex4:site_4	chr1:9079279-9079301	-	GTCTTTTCCCGAGTGGTGCTGGG	GGAAAGGACGAAACACCGTCTTTTCCCGAGTGGTGCTGTTTTAGAGCTAGAAAT
human_exon_crispr_v1_001845	NM_207420_ex2:site_2	chr1:9085030-9085052	-	GTCAACACGCCGCACAAGGTGGG	GGAAAGGACGAAACACCGTCAACACGCCGCACAAGGTGTTTTAGAGCTAGAAAT
human_exon_crispr_v1_001846	NM_207420_ex2:site_3	chr1:9085031-9085053	-	GGTCAACACGCCGCACAAGGTGG	GGAAAGGACGAAACACCGGTCAACACGCCGCACAAGGGTTTTAGAGCTAGAAAT
human_exon_crispr_v1_001847	NM_207420_ex2:site_6	chr1:9085059-9085081	+	GAGGTTGTAGCCGTACTGGAAGG	GGAAAGGACGAAACACCGAGGTTGTAGCCGTACTGGAGTTTTAGAGCTAGAAAT
human_exon_crispr_v1_001848	NM_207420_ex2:site_8	chr1:9085087-9085109	-	GCGACACTGAGCGCGGCCTTTGG	GGAAAGGACGAAACACCGCGACACTGAGCGCGGCCTTGTTTTAGAGCTAGAAAT
human_exon_crispr_v1_001849	NM_207420_ex2:site_9	chr1:9085094-9085116	-	GTTGCTGGCGACACTGAGCGCGG	GGAAAGGACGAAACACCGTTGCTGGCGACACTGAGCGGTTTTAGAGCTAGAAAT
human_exon_crispr_v1_001850	NM_207420_ex2:site_10	chr1:9085109-9085131	-	GCTCCAGCCGACGCTGTTGCTGG	GGAAAGGACGAAACACCGCTCCAGCCGACGCTGTTGCGTTTTAGAGCTAGAAAT
human_exon_crispr_v1_001851	NM_003039_ex12T:site_1	chr1:9097686-9097708	-	GTCTGAAGTGTACCCGGAAAAGG	GGAAAGGACGAAACACCGTCTGAAGTGTACCCGGAAAGTTTTAGAGCTAGAAAT
human_exon_crispr_v1_001852	NM_003039_ex12T:site_3	chr1:9097735-9097757	+	GTTGATCTCTATGAACGTCTTGG	GGAAAGGACGAAACACCGTTGATCTCTATGAACGTCTGTTTTAGAGCTAGAAAT
human_exon_crispr_v1_001853	NM_003039_ex11:site_8	chr1:9098059-9098081	+	GTGATGAGCAGCGCGGGTATGGG	GGAAAGGACGAAACACCGTGATGAGCAGCGCGGGTATGTTTTAGAGCTAGAAAT
human_exon_crispr_v1_001854	NM_003039_ex10:site_5	chr1:9098533-9098555	+	GATGCTGATGTATGGCATCCAGG	GGAAAGGACGAAACACCGATGCTGATGTATGGCATCCGTTTTAGAGCTAGAAAT
human_exon_crispr_v1_001855	NM_003039_ex9:site_5	chr1:9098973-9098995	+	GCTCCACCACGAACACCTACAGG	GGAAAGGACGAAACACCGCTCCACCACGAACACCTACGTTTTAGAGCTAGAAAT
human_exon_crispr_v1_001856	NM_003039_ex8:site_3	chr1:9099652-9099674	-	GGAGCACGTGCAGTACGTGACGG	GGAAAGGACGAAACACCGGAGCACGTGCAGTACGTGAGTTTTAGAGCTAGAAAT
human_exon_crispr_v1_001857	NM_003039_ex8:site_4	chr1:9099684-9099706	-	GACCAGATCTACCTGAGCGCCGG	GGAAAGGACGAAACACCGACCAGATCTACCTGAGCGCGTTTTAGAGCTAGAAAT
human_exon_crispr_v1_001858	NM_003039_ex7:site_5	chr1:9099888-9099910	-	GCTGTCCATCATCGTCCTCATGG	GGAAAGGACGAAACACCGCTGTCCATCATCGTCCTCAGTTTTAGAGCTAGAAAT
human_exon_crispr_v1_001859	NM_003039_ex7:site_6	chr1:9099915-9099937	+	GCCAGCGCAGCGAGCGCATCCGG	GGAAAGGACGAAACACCGCCAGCGCAGCGAGCGCATCGTTTTAGAGCTAGAAAT
human_exon_crispr_v1_001860	NM_003039_ex6:site_4	chr1:9100122-9100144	-	GACGAAGCGGCCGCCAAGAAAGG	GGAAAGGACGAAACACCGACGAAGCGGCCGCCAAGAAGTTTTAGAGCTAGAAAT
human_exon_crispr_v1_001861	NM_001135585_ex5T;NM_003039_ex5:site_17	chr1:9101931-9101953	+	GAGCCCCCCGCAGGTTTTTAGGG	GGAAAGGACGAAACACCGAGCCCCCCGCAGGTTTTTAGTTTTAGAGCTAGAAAT
human_exon_crispr_v1_001862	NM_001135585_ex5T;NM_003039_ex5:site_18	chr1:9101934-9101956	-	GGCCCCTAAAAACCTGCGGGGGG	GGAAAGGACGAAACACCGGCCCCTAAAAACCTGCGGGGTTTTAGAGCTAGAAAT
human_exon_crispr_v1_001863	NM_001135585_ex3;NM_003039_ex3:site_6	chr1:9117624-9117646	-	GAGACTTACTATGGTAGGACCGG	GGAAAGGACGAAACACCGAGACTTACTATGGTAGGACGTTTTAGAGCTAGAAAT
human_exon_crispr_v1_001864	NM_024980_ex4T:site_12	chr1:9164616-9164638	+	GAGCCGAGTTCGGACGGCGCGGG	GGAAAGGACGAAACACCGAGCCGAGTTCGGACGGCGCGTTTTAGAGCTAGAAAT
human_exon_crispr_v1_001865	NM_024980_ex4T:site_13	chr1:9164619-9164641	-	GCACCCGCGCCGTCCGAACTCGG	GGAAAGGACGAAACACCGCACCCGCGCCGTCCGAACTGTTTTAGAGCTAGAAAT
human_exon_crispr_v1_001866	NM_024980_ex3:site_4	chr1:9165559-9165581	+	GCACCGGCGTCTGCACGGCCGGG	GGAAAGGACGAAACACCGCACCGGCGTCTGCACGGCCGTTTTAGAGCTAGAAAT
human_exon_crispr_v1_001867	NM_024980_ex3:site_7	chr1:9165590-9165612	+	GAGGGTCAGCACGAACCGCACGG	GGAAAGGACGAAACACCGAGGGTCAGCACGAACCGCAGTTTTAGAGCTAGAAAT
human_exon_crispr_v1_001868	NM_024980_ex2:site_6	chr1:9171448-9171470	-	GGGCTGGTGCTGGATCGACCTGG	GGAAAGGACGAAACACCGGGCTGGTGCTGGATCGACCGTTTTAGAGCTAGAAAT
human_exon_crispr_v1_001869	NM_024980_ex2:site_7	chr1:9171468-9171490	-	GACGCCTCGGACGTGTCTGTGGG	GGAAAGGACGAAACACCGACGCCTCGGACGTGTCTGTGTTTTAGAGCTAGAAAT
human_exon_crispr_v1_001870	NM_024980_ex2:site_8	chr1:9171481-9171503	-	GAAGATTGGCTATGACGCCTCGG	GGAAAGGACGAAACACCGAAGATTGGCTATGACGCCTGTTTTAGAGCTAGAAAT
human_exon_crispr_v1_001871	NM_024980_ex1T:site_2	chr1:9188700-9188722	-	GGGCCTTCCATGTCGTCAGGTGG	GGAAAGGACGAAACACCGGGCCTTCCATGTCGTCAGGGTTTTAGAGCTAGAAAT
human_exon_crispr_v1_001872	NM_024980_ex1T:site_13	chr1:9188906-9188928	-	GTCGCTGGCCGACCTGCTCTCGG	GGAAAGGACGAAACACCGTCGCTGGCCGACCTGCTCTGTTTTAGAGCTAGAAAT
human_exon_crispr_v1_001873	NM_024980_ex1T:site_20	chr1:9188987-9189009	-	GCTCGGCTCGGGCCTGCTGGTGG	GGAAAGGACGAAACACCGCTCGGCTCGGGCCTGCTGGGTTTTAGAGCTAGAAAT
human_exon_crispr_v1_001874	NM_024980_ex1T:site_22	chr1:9189035-9189057	-	GGTGCCGTCGGAGCGCGCCGTGG	GGAAAGGACGAAACACCGGTGCCGTCGGAGCGCGCCGGTTTTAGAGCTAGAAAT
human_exon_crispr_v1_001875	NM_024980_ex1T:site_23	chr1:9189042-9189064	+	GCGCTCCGACGGCACCAGCTCGG	GGAAAGGACGAAACACCGCGCTCCGACGGCACCAGCTGTTTTAGAGCTAGAAAT
human_exon_crispr_v1_001876	NM_024980_ex1T:site_28	chr1:9189056-9189078	-	GTCCCCGCCGCCCACCGAGCTGG	GGAAAGGACGAAACACCGTCCCCGCCGCCCACCGAGCGTTTTAGAGCTAGAAAT
human_exon_crispr_v1_001877	NM_004285_ex2T:site_28	chr1:9305326-9305348	+	GAAGACGGCCGAGGACTATCAGG	GGAAAGGACGAAACACCGAAGACGGCCGAGGACTATCGTTTTAGAGCTAGAAAT
human_exon_crispr_v1_001878	NM_004285_ex2T:site_47	chr1:9305553-9305575	-	GAAAAAGGTCCCGAGTTCTGTGG	GGAAAGGACGAAACACCGAAAAAGGTCCCGAGTTCTGGTTTTAGAGCTAGAAAT
human_exon_crispr_v1_001879	NM_004285_ex4:site_14	chr1:9322281-9322303	+	GCAGAGGGGCAGTGCCGTCGTGG	GGAAAGGACGAAACACCGCAGAGGGGCAGTGCCGTCGGTTTTAGAGCTAGAAAT
human_exon_crispr_v1_001880	NM_004285_ex5T:site_4	chr1:9323578-9323600	+	GCACATTGACAACCTTCGCTGGG	GGAAAGGACGAAACACCGCACATTGACAACCTTCGCTGTTTTAGAGCTAGAAAT
human_exon_crispr_v1_001881	NM_004285_ex5T:site_6	chr1:9323634-9323656	-	GTAGCCCACTCTCTCGTCCAAGG	GGAAAGGACGAAACACCGTAGCCCACTCTCTCGTCCAGTTTTAGAGCTAGAAAT
human_exon_crispr_v1_001882	NM_004285_ex5T:site_14	chr1:9323902-9323924	-	GGGCGTCCCGCTCCCGCACAGGG	GGAAAGGACGAAACACCGGGCGTCCCGCTCCCGCACAGTTTTAGAGCTAGAAAT
human_exon_crispr_v1_001883	NM_004285_ex5T:site_34	chr1:9324214-9324236	+	GCTGGTCTCCGCCTGGTCCGAGG	GGAAAGGACGAAACACCGCTGGTCTCCGCCTGGTCCGGTTTTAGAGCTAGAAAT
human_exon_crispr_v1_001884	NM_004285_ex5T:site_37	chr1:9324278-9324300	+	GTGCGAGCCGTGCGGCGCTTTGG	GGAAAGGACGAAACACCGTGCGAGCCGTGCGGCGCTTGTTTTAGAGCTAGAAAT
human_exon_crispr_v1_001885	NM_004285_ex5T:site_38	chr1:9324285-9324307	-	GAACTGGCCAAAGCGCCGCACGG	GGAAAGGACGAAACACCGAACTGGCCAAAGCGCCGCAGTTTTAGAGCTAGAAAT
human_exon_crispr_v1_001886	NM_004285_ex5T:site_43	chr1:9324360-9324382	-	GGGGAAGCCATAGTGCGCCGTGG	GGAAAGGACGAAACACCGGGGAAGCCATAGTGCGCCGGTTTTAGAGCTAGAAAT
human_exon_crispr_v1_001887	NM_004285_ex5T:site_45	chr1:9324385-9324407	+	GGCCCACACGCACCTGTGGCTGG	GGAAAGGACGAAACACCGGCCCACACGCACCTGTGGCGTTTTAGAGCTAGAAAT
human_exon_crispr_v1_001888	NM_004285_ex5T:site_53	chr1:9324484-9324506	-	GGATGTTGTAGTAGGGGATCCGG	GGAAAGGACGAAACACCGGATGTTGTAGTAGGGGATCGTTTTAGAGCTAGAAAT
human_exon_crispr_v1_001889	NM_004285_ex5T:site_62	chr1:9324595-9324617	+	GGCCAACAGCAGCTTCGACCTGG	GGAAAGGACGAAACACCGGCCAACAGCAGCTTCGACCGTTTTAGAGCTAGAAAT
human_exon_crispr_v1_001890	NM_004285_ex5T:site_69	chr1:9324730-9324752	-	GCAGGCTAAGGCTCATGCGGCGG	GGAAAGGACGAAACACCGCAGGCTAAGGCTCATGCGGGTTTTAGAGCTAGAAAT
human_exon_crispr_v1_001891	NM_004285_ex5T:site_72	chr1:9324763-9324785	-	GGACTGCCACCTTCTTGGCGCGG	GGAAAGGACGAAACACCGGACTGCCACCTTCTTGGCGGTTTTAGAGCTAGAAAT
human_exon_crispr_v1_001892	NM_004285_ex5T:site_80	chr1:9324858-9324880	-	GTGCGGCAGGACACCCGAGATGG	GGAAAGGACGAAACACCGTGCGGCAGGACACCCGAGAGTTTTAGAGCTAGAAAT
human_exon_crispr_v1_001893	NM_025106_ex2T:site_13	chr1:9416166-9416188	+	GCTCATCTTTCACCGGCATCCGG	GGAAAGGACGAAACACCGCTCATCTTTCACCGGCATCGTTTTAGAGCTAGAAAT
human_exon_crispr_v1_001894	NM_025106_ex2T:site_18	chr1:9416216-9416238	+	GCAAAGTCGGGTATACCCGTGGG	GGAAAGGACGAAACACCGCAAAGTCGGGTATACCCGTGTTTTAGAGCTAGAAAT
human_exon_crispr_v1_001895	NM_025106_ex2T:site_20	chr1:9416264-9416286	-	GTGTGTGCCCCGCTGTCTCATGG	GGAAAGGACGAAACACCGTGTGTGCCCCGCTGTCTCAGTTTTAGAGCTAGAAAT
human_exon_crispr_v1_001896	NM_025106_ex2T:site_23	chr1:9416277-9416299	+	GGGCACACACGCCGTGGTGGGGG	GGAAAGGACGAAACACCGGGCACACACGCCGTGGTGGGTTTTAGAGCTAGAAAT
human_exon_crispr_v1_001897	NM_025106_ex2T:site_27	chr1:9416329-9416351	+	GTCGGGTACACAACCCTCGTGGG	GGAAAGGACGAAACACCGTCGGGTACACAACCCTCGTGTTTTAGAGCTAGAAAT
human_exon_crispr_v1_001898	NM_025106_ex2T:site_32	chr1:9416372-9416394	+	GCTGGGACTTGGGGCGCAACCGG	GGAAAGGACGAAACACCGCTGGGACTTGGGGCGCAACGTTTTAGAGCTAGAAAT
human_exon_crispr_v1_001899	NM_025106_ex2T:site_36	chr1:9416490-9416512	-	GAGTCCCGTCGTCCATGTCCAGG	GGAAAGGACGAAACACCGAGTCCCGTCGTCCATGTCCGTTTTAGAGCTAGAAAT
human_exon_crispr_v1_001900	NM_025106_ex3T:site_10	chr1:9427580-9427602	+	GATCCACACGCTGCCGCTGCCGG	GGAAAGGACGAAACACCGATCCACACGCTGCCGCTGCGTTTTAGAGCTAGAAAT
human_exon_crispr_v1_001901	NM_025106_ex3T:site_16	chr1:9427628-9427650	-	GGTATGATGGCGAACGTCACTGG	GGAAAGGACGAAACACCGGTATGATGGCGAACGTCACGTTTTAGAGCTAGAAAT
human_exon_crispr_v1_001902	NM_032315_ex1T:site_7	chr1:9599800-9599822	-	GGGCCCGGGAACTCACCCGCCGG	GGAAAGGACGAAACACCGGGCCCGGGAACTCACCCGCGTTTTAGAGCTAGAAAT
human_exon_crispr_v1_001903	NM_001130924_ex1T;NM_001010866_ex1T:site_7	chr1:9649048-9649070	+	GGGGGTCACGGCGTGCGCCGCGG	GGAAAGGACGAAACACCGGGGGTCACGGCGTGCGCCGGTTTTAGAGCTAGAAAT
human_exon_crispr_v1_001904	NM_001130924_ex1T;NM_001010866_ex1T:site_10	chr1:9649071-9649093	-	GATCCGGTAGAGCAACACGCCGG	GGAAAGGACGAAACACCGATCCGGTAGAGCAACACGCGTTTTAGAGCTAGAAAT
human_exon_crispr_v1_001905	NM_001130924_ex1T;NM_001010866_ex1T:site_11	chr1:9649087-9649109	-	GCACTCACCTCCGCGCGATCCGG	GGAAAGGACGAAACACCGCACTCACCTCCGCGCGATCGTTTTAGAGCTAGAAAT
human_exon_crispr_v1_001906	NM_001130924_ex2;NM_001010866_ex2:site_1	chr1:9655948-9655970	+	GATGAAGCCAACGCACACGATGG	GGAAAGGACGAAACACCGATGAAGCCAACGCACACGAGTTTTAGAGCTAGAAAT
human_exon_crispr_v1_001907	NM_001130924_ex2;NM_001010866_ex2:site_4	chr1:9656037-9656059	-	GCCGTTGTACTGCTCGCAGTGGG	GGAAAGGACGAAACACCGCCGTTGTACTGCTCGCAGTGTTTTAGAGCTAGAAAT
human_exon_crispr_v1_001908	NM_001130924_ex3;NM_001010866_ex3:site_15	chr1:9657087-9657109	+	GGCCGCCTTCGCTCCCCGCGAGG	GGAAAGGACGAAACACCGGCCGCCTTCGCTCCCCGCGGTTTTAGAGCTAGAAAT
human_exon_crispr_v1_001909	NM_001130924_ex4;NM_001010866_ex4:site_1	chr1:9658563-9658585	+	GCTGTGCCGGCCGTGCCAAGCGG	GGAAAGGACGAAACACCGCTGTGCCGGCCGTGCCAAGGTTTTAGAGCTAGAAAT
human_exon_crispr_v1_001910	NM_001130924_ex5;NM_001010866_ex5:site_4	chr1:9661170-9661192	-	GACCGGGGACTTCACGGCGGAGG	GGAAAGGACGAAACACCGACCGGGGACTTCACGGCGGGTTTTAGAGCTAGAAAT
human_exon_crispr_v1_001911	NM_001130924_ex5;NM_001010866_ex5:site_5	chr1:9661176-9661198	-	GACCTGGACCGGGGACTTCACGG	GGAAAGGACGAAACACCGACCTGGACCGGGGACTTCAGTTTTAGAGCTAGAAAT
human_exon_crispr_v1_001912	NM_001130924_ex5;NM_001010866_ex5:site_13	chr1:9661245-9661267	-	GCTGGCCCCATACAGCGCGGTGG	GGAAAGGACGAAACACCGCTGGCCCCATACAGCGCGGGTTTTAGAGCTAGAAAT
human_exon_crispr_v1_001913	NM_001130924_ex5;NM_001010866_ex5:site_14	chr1:9661262-9661284	+	GCCAGCGGACACTTCGCCCCAGG	GGAAAGGACGAAACACCGCCAGCGGACACTTCGCCCCGTTTTAGAGCTAGAAAT
human_exon_crispr_v1_001914	NM_001130924_ex5;NM_001010866_ex5:site_15	chr1:9661263-9661285	-	GCCTGGGGCGAAGTGTCCGCTGG	GGAAAGGACGAAACACCGCCTGGGGCGAAGTGTCCGCGTTTTAGAGCTAGAAAT
human_exon_crispr_v1_001915	NM_001130924_ex5;NM_001010866_ex5:site_29	chr1:9661390-9661412	-	GCTTCTCCGCCATGTGCTCGGGG	GGAAAGGACGAAACACCGCTTCTCCGCCATGTGCTCGGTTTTAGAGCTAGAAAT
human_exon_crispr_v1_001916	NM_001130924_ex5;NM_001010866_ex5:site_33	chr1:9661441-9661463	-	GTGCCACGACGCCCGTCTGGTGG	GGAAAGGACGAAACACCGTGCCACGACGCCCGTCTGGGTTTTAGAGCTAGAAAT
human_exon_crispr_v1_001917	NM_001130924_ex6;NM_001010866_ex6T:site_8	chr1:9662207-9662229	-	GTCTAGCCAGCTAGGCGAGGCGG	GGAAAGGACGAAACACCGTCTAGCCAGCTAGGCGAGGGTTTTAGAGCTAGAAAT
human_exon_crispr_v1_001918	NM_001130924_ex6;NM_001010866_ex6T:site_10	chr1:9662265-9662287	+	GGTTGGCTTCACGGCGGCTGTGG	GGAAAGGACGAAACACCGGTTGGCTTCACGGCGGCTGGTTTTAGAGCTAGAAAT
human_exon_crispr_v1_001919	NM_001130924_ex6;NM_001010866_ex6T:site_13	chr1:9662294-9662316	+	GGAAGGCAACGGGCCCACGGAGG	GGAAAGGACGAAACACCGGAAGGCAACGGGCCCACGGGTTTTAGAGCTAGAAAT
human_exon_crispr_v1_001920	NM_001130924_ex6;NM_001010866_ex6T:site_17	chr1:9662337-9662359	+	GAAGCAGCCATGACTGCGGGGGG	GGAAAGGACGAAACACCGAAGCAGCCATGACTGCGGGGTTTTAGAGCTAGAAAT
human_exon_crispr_v1_001921	NM_001130924_ex7:site_19	chr1:9667763-9667785	-	GAGGAGGGTGAGGTCCGTCGAGG	GGAAAGGACGAAACACCGAGGAGGGTGAGGTCCGTCGGTTTTAGAGCTAGAAAT
human_exon_crispr_v1_001922	NM_001130924_ex7:site_22	chr1:9667782-9667804	-	GCTGAGGCGGCCAGGCAATGAGG	GGAAAGGACGAAACACCGCTGAGGCGGCCAGGCAATGGTTTTAGAGCTAGAAAT
human_exon_crispr_v1_001923	NM_001130924_ex9:site_10	chr1:9670612-9670634	-	GCCGGCCACGGAAGGCGCTGGGG	GGAAAGGACGAAACACCGCCGGCCACGGAAGGCGCTGGTTTTAGAGCTAGAAAT
human_exon_crispr_v1_001924	NM_001130924_ex9:site_12	chr1:9670619-9670641	+	GCCTTCCGTGGCCGGCTCGGTGG	GGAAAGGACGAAACACCGCCTTCCGTGGCCGGCTCGGGTTTTAGAGCTAGAAAT
human_exon_crispr_v1_001925	NM_001130924_ex9:site_13	chr1:9670620-9670642	-	GCCACCGAGCCGGCCACGGAAGG	GGAAAGGACGAAACACCGCCACCGAGCCGGCCACGGAGTTTTAGAGCTAGAAAT
human_exon_crispr_v1_001926	NM_001130924_ex9:site_14	chr1:9670624-9670646	-	GGAGGCCACCGAGCCGGCCACGG	GGAAAGGACGAAACACCGGAGGCCACCGAGCCGGCCAGTTTTAGAGCTAGAAAT
human_exon_crispr_v1_001927	NM_001130924_ex9:site_31	chr1:9670768-9670790	-	GTTGTGAGGCGAGTGCTCATCGG	GGAAAGGACGAAACACCGTTGTGAGGCGAGTGCTCATGTTTTAGAGCTAGAAAT
human_exon_crispr_v1_001928	NM_001130924_ex9:site_32	chr1:9670770-9670792	+	GATGAGCACTCGCCTCACAACGG	GGAAAGGACGAAACACCGATGAGCACTCGCCTCACAAGTTTTAGAGCTAGAAAT
human_exon_crispr_v1_001929	NM_001130924_ex9:site_33	chr1:9670782-9670804	-	GTGAAGAGGCTGCCGTTGTGAGG	GGAAAGGACGAAACACCGTGAAGAGGCTGCCGTTGTGGTTTTAGAGCTAGAAAT
human_exon_crispr_v1_001930	NM_005026_ex3T:site_1	chr1:9770555-9770577	+	GGAGGAGAATCAGAGCGTTGTGG	GGAAAGGACGAAACACCGGAGGAGAATCAGAGCGTTGGTTTTAGAGCTAGAAAT
human_exon_crispr_v1_001931	NM_005026_ex5:site_4	chr1:9775936-9775958	-	GCGCGAAAGTCGTTCACTTCTGG	GGAAAGGACGAAACACCGCGCGAAAGTCGTTCACTTCGTTTTAGAGCTAGAAAT
human_exon_crispr_v1_001932	NM_005026_ex5:site_15	chr1:9776049-9776071	+	GGAGCCCTCGGCTCAAACCTGGG	GGAAAGGACGAAACACCGGAGCCCTCGGCTCAAACCTGTTTTAGAGCTAGAAAT
human_exon_crispr_v1_001933	NM_005026_ex5:site_21	chr1:9776088-9776110	+	GCTCCCGAACCGGGCCCTTCTGG	GGAAAGGACGAAACACCGCTCCCGAACCGGGCCCTTCGTTTTAGAGCTAGAAAT
human_exon_crispr_v1_001934	NM_005026_ex6:site_7	chr1:9776518-9776540	+	GTCCACCAAGGACGTGCCGCTGG	GGAAAGGACGAAACACCGTCCACCAAGGACGTGCCGCGTTTTAGAGCTAGAAAT
human_exon_crispr_v1_001935	NM_005026_ex7:site_7	chr1:9777087-9777109	-	GTTGCTCTGCTCATCCCGCATGG	GGAAAGGACGAAACACCGTTGCTCTGCTCATCCCGCAGTTTTAGAGCTAGAAAT
human_exon_crispr_v1_001936	NM_005026_ex7:site_13	chr1:9777124-9777146	-	GTGGTTTGGCACGCGGTTTCTGG	GGAAAGGACGAAACACCGTGGTTTGGCACGCGGTTTCGTTTTAGAGCTAGAAAT
human_exon_crispr_v1_001937	NM_005026_ex8:site_5	chr1:9777656-9777678	+	GCAAAGTGAACGCCGACGAGCGG	GGAAAGGACGAAACACCGCAAAGTGAACGCCGACGAGGTTTTAGAGCTAGAAAT
human_exon_crispr_v1_001938	NM_005026_ex8:site_6	chr1:9777663-9777685	+	GAACGCCGACGAGCGGATGAAGG	GGAAAGGACGAAACACCGAACGCCGACGAGCGGATGAGTTTTAGAGCTAGAAAT
human_exon_crispr_v1_001939	NM_005026_ex9:site_3	chr1:9778807-9778829	-	GCACACGCTCACCTCCGAGCTGG	GGAAAGGACGAAACACCGCACACGCTCACCTCCGAGCGTTTTAGAGCTAGAAAT
human_exon_crispr_v1_001940	NM_005026_ex11:site_6	chr1:9780217-9780239	-	GCAGCGGCGCTATCCGTGTTGGG	GGAAAGGACGAAACACCGCAGCGGCGCTATCCGTGTTGTTTTAGAGCTAGAAAT
human_exon_crispr_v1_001941	NM_005026_ex12:site_2	chr1:9780695-9780717	+	GTGTGTGCATGTCACCGAGGAGG	GGAAAGGACGAAACACCGTGTGTGCATGTCACCGAGGGTTTTAGAGCTAGAAAT
human_exon_crispr_v1_001942	NM_005026_ex13:site_2	chr1:9780802-9780824	+	GCTGCAGCTGCGGGAAATCCTGG	GGAAAGGACGAAACACCGCTGCAGCTGCGGGAAATCCGTTTTAGAGCTAGAAAT
human_exon_crispr_v1_001943	NM_005026_ex13:site_7	chr1:9780874-9780896	+	GAAGCTGCGGCATGAAGTCCAGG	GGAAAGGACGAAACACCGAAGCTGCGGCATGAAGTCCGTTTTAGAGCTAGAAAT
human_exon_crispr_v1_001944	NM_005026_ex13:site_9	chr1:9780904-9780926	-	GCAGCCGGGCTAGCGCCTCCGGG	GGAAAGGACGAAACACCGCAGCCGGGCTAGCGCCTCCGTTTTAGAGCTAGAAAT
human_exon_crispr_v1_001945	NM_005026_ex15:site_2	chr1:9781495-9781517	-	GAACAGCTCATCGTCCCTGCAGG	GGAAAGGACGAAACACCGAACAGCTCATCGTCCCTGCGTTTTAGAGCTAGAAAT
human_exon_crispr_v1_001946	NM_005026_ex15:site_17	chr1:9781640-9781662	-	GGGGCAAGTCCCGCTACCGGAGG	GGAAAGGACGAAACACCGGGGCAAGTCCCGCTACCGGGTTTTAGAGCTAGAAAT
human_exon_crispr_v1_001947	NM_005026_ex15:site_18	chr1:9781643-9781665	-	GCTGGGGCAAGTCCCGCTACCGG	GGAAAGGACGAAACACCGCTGGGGCAAGTCCCGCTACGTTTTAGAGCTAGAAAT
human_exon_crispr_v1_001948	NM_005026_ex17:site_10	chr1:9782122-9782144	+	GCACTTGTGCATGCGGCAGGAGG	GGAAAGGACGAAACACCGCACTTGTGCATGCGGCAGGGTTTTAGAGCTAGAAAT
human_exon_crispr_v1_001949	NM_005026_ex17:site_17	chr1:9782176-9782198	-	GCAGGGTGCTGGGGTCGAGTGGG	GGAAAGGACGAAACACCGCAGGGTGCTGGGGTCGAGTGTTTTAGAGCTAGAAAT
human_exon_crispr_v1_001950	NM_005026_ex18:site_5	chr1:9782347-9782369	+	GATCATGTACAGCAACGAGGAGG	GGAAAGGACGAAACACCGATCATGTACAGCAACGAGGGTTTTAGAGCTAGAAAT
human_exon_crispr_v1_001951	NM_005026_ex19:site_1	chr1:9782566-9782588	-	GGTCTGTGCCACCGGCCGGTGGG	GGAAAGGACGAAACACCGGTCTGTGCCACCGGCCGGTGTTTTAGAGCTAGAAAT
human_exon_crispr_v1_001952	NM_005026_ex20:site_10	chr1:9783329-9783351	+	GGCTGAAGTCCAAGAACCCGGGG	GGAAAGGACGAAACACCGGCTGAAGTCCAAGAACCCGGTTTTAGAGCTAGAAAT
human_exon_crispr_v1_001953	NM_005026_ex21:site_4	chr1:9784030-9784052	+	GGCCCTGGATCGAGCCATTGAGG	GGAAAGGACGAAACACCGGCCCTGGATCGAGCCATTGGTTTTAGAGCTAGAAAT
human_exon_crispr_v1_001954	NM_005026_ex22:site_3	chr1:9784393-9784415	-	GGATGAATGGGACACGCTCGCGG	GGAAAGGACGAAACACCGGATGAATGGGACACGCTCGGTTTTAGAGCTAGAAAT
human_exon_crispr_v1_001955	NM_005026_ex24T:site_5	chr1:9787034-9787056	-	GGTTTTCCAGCTCTCACGGAGGG	GGAAAGGACGAAACACCGGTTTTCCAGCTCTCACGGAGTTTTAGAGCTAGAAAT
human_exon_crispr_v1_001956	NM_014944_ex18T;NM_001009566_ex19T:site_3	chr1:9790601-9790623	+	GCTGCTGCCGGGTTGCGTTCTGG	GGAAAGGACGAAACACCGCTGCTGCCGGGTTGCGTTCGTTTTAGAGCTAGAAAT
human_exon_crispr_v1_001957	NM_014944_ex18T;NM_001009566_ex19T:site_5	chr1:9790608-9790630	-	GCGACCCCCAGAACGCAACCCGG	GGAAAGGACGAAACACCGCGACCCCCAGAACGCAACCGTTTTAGAGCTAGAAAT
human_exon_crispr_v1_001958	NM_014944_ex18T;NM_001009566_ex19T:site_11	chr1:9790653-9790675	+	GCTGCTCTCCGACTCGGCGCTGG	GGAAAGGACGAAACACCGCTGCTCTCCGACTCGGCGCGTTTTAGAGCTAGAAAT
human_exon_crispr_v1_001959	NM_014944_ex17;NM_001009566_ex18:site_1	chr1:9791266-9791288	-	GACCATCACCGTCAACCCCATGG	GGAAAGGACGAAACACCGACCATCACCGTCAACCCCAGTTTTAGAGCTAGAAAT
human_exon_crispr_v1_001960	NM_014944_ex17;NM_001009566_ex18:site_3	chr1:9791302-9791324	-	GAAGGAGAACGAGATGGACTGGG	GGAAAGGACGAAACACCGAAGGAGAACGAGATGGACTGTTTTAGAGCTAGAAAT
human_exon_crispr_v1_001961	NM_014944_ex17;NM_001009566_ex18:site_4	chr1:9791303-9791325	-	GGAAGGAGAACGAGATGGACTGG	GGAAAGGACGAAACACCGGAAGGAGAACGAGATGGACGTTTTAGAGCTAGAAAT
human_exon_crispr_v1_001962	NM_014944_ex17;NM_001009566_ex18:site_10	chr1:9791433-9791455	+	GCAGTGCTGGGGACGACTGTGGG	GGAAAGGACGAAACACCGCAGTGCTGGGGACGACTGTGTTTTAGAGCTAGAAAT
human_exon_crispr_v1_001963	NM_014944_ex16;NM_001009566_ex17:site_1	chr1:9791812-9791834	+	GTCCTACCTGCGAACGGGTGGGG	GGAAAGGACGAAACACCGTCCTACCTGCGAACGGGTGGTTTTAGAGCTAGAAAT
human_exon_crispr_v1_001964	NM_014944_ex16;NM_001009566_ex17:site_2	chr1:9791818-9791840	-	GCCAACCCCCACCCGTTCGCAGG	GGAAAGGACGAAACACCGCCAACCCCCACCCGTTCGCGTTTTAGAGCTAGAAAT
human_exon_crispr_v1_001965	NM_014944_ex16;NM_001009566_ex17:site_6	chr1:9791921-9791943	+	GTTCCATGGGGTTGGCCGTGTGG	GGAAAGGACGAAACACCGTTCCATGGGGTTGGCCGTGGTTTTAGAGCTAGAAAT
human_exon_crispr_v1_001966	NM_014944_ex15;NM_001009566_ex16:site_2	chr1:9793545-9793567	+	GCCAGTTCCGATAGCGCAGCAGG	GGAAAGGACGAAACACCGCCAGTTCCGATAGCGCAGCGTTTTAGAGCTAGAAAT
human_exon_crispr_v1_001967	NM_014944_ex13;NM_001009566_ex14:site_5	chr1:9795056-9795078	+	GTGCTGATGATGCGAAGCTCAGG	GGAAAGGACGAAACACCGTGCTGATGATGCGAAGCTCGTTTTAGAGCTAGAAAT
human_exon_crispr_v1_001968	NM_014944_ex12;NM_001009566_ex13:site_1	chr1:9795539-9795561	+	GATTTTGAGTCTGCGAATTCCGG	GGAAAGGACGAAACACCGATTTTGAGTCTGCGAATTCGTTTTAGAGCTAGAAAT
human_exon_crispr_v1_001969	NM_014944_ex12;NM_001009566_ex13:site_2	chr1:9795545-9795567	+	GAGTCTGCGAATTCCGGGCGTGG	GGAAAGGACGAAACACCGAGTCTGCGAATTCCGGGCGGTTTTAGAGCTAGAAAT
human_exon_crispr_v1_001970	NM_014944_ex12;NM_001009566_ex13:site_3	chr1:9795547-9795569	+	GTCTGCGAATTCCGGGCGTGGGG	GGAAAGGACGAAACACCGTCTGCGAATTCCGGGCGTGGTTTTAGAGCTAGAAAT
human_exon_crispr_v1_001971	NM_014944_ex12;NM_001009566_ex13:site_4	chr1:9795613-9795635	-	GGGAGAAGACCTCGGGGAATTGG	GGAAAGGACGAAACACCGGGAGAAGACCTCGGGGAATGTTTTAGAGCTAGAAAT
human_exon_crispr_v1_001972	NM_014944_ex11;NM_001009566_ex12:site_4	chr1:9796037-9796059	-	GCTGGCTTAACTCTCCGTTCCGG	GGAAAGGACGAAACACCGCTGGCTTAACTCTCCGTTCGTTTTAGAGCTAGAAAT
human_exon_crispr_v1_001973	NM_014944_ex8;NM_001009566_ex9:site_4	chr1:9804010-9804032	+	GGAAGATCAGCCGGCACCCGTGG	GGAAAGGACGAAACACCGGAAGATCAGCCGGCACCCGGTTTTAGAGCTAGAAAT
human_exon_crispr_v1_001974	NM_014944_ex8;NM_001009566_ex9:site_5	chr1:9804019-9804041	+	GCCGGCACCCGTGGACATAGAGG	GGAAAGGACGAAACACCGCCGGCACCCGTGGACATAGGTTTTAGAGCTAGAAAT
human_exon_crispr_v1_001975	NM_014944_ex7;NM_001009566_ex8:site_3	chr1:9804521-9804543	+	GAGATGGTGAACGGCTCTTTGGG	GGAAAGGACGAAACACCGAGATGGTGAACGGCTCTTTGTTTTAGAGCTAGAAAT
human_exon_crispr_v1_001976	NM_014944_ex7;NM_001009566_ex8:site_5	chr1:9804579-9804601	-	GTTTGAGTTCAACGGCACCCAGG	GGAAAGGACGAAACACCGTTTGAGTTCAACGGCACCCGTTTTAGAGCTAGAAAT
human_exon_crispr_v1_001977	NM_014944_ex6;NM_001009566_ex7:site_8	chr1:9809599-9809621	+	GTGGCCTGTACTGAGGCGACTGG	GGAAAGGACGAAACACCGTGGCCTGTACTGAGGCGACGTTTTAGAGCTAGAAAT
human_exon_crispr_v1_001978	NM_014944_ex4;NM_001009566_ex5:site_1	chr1:9811512-9811534	-	GATGGTAAGAATCGAGGAGCCGG	GGAAAGGACGAAACACCGATGGTAAGAATCGAGGAGCGTTTTAGAGCTAGAAAT
human_exon_crispr_v1_001979	NM_014944_ex2;NM_001009566_ex2:site_1	chr1:9833318-9833340	-	GCGATTTGCAGGTAGGAACGGGG	GGAAAGGACGAAACACCGCGATTTGCAGGTAGGAACGGTTTTAGAGCTAGAAAT
human_exon_crispr_v1_001980	NM_014944_ex1T;NM_001009566_ex1T:site_2	chr1:9883687-9883709	+	GCCCCGGGGCTTACCTCGCGCGG	GGAAAGGACGAAACACCGCCCCGGGGCTTACCTCGCGGTTTTAGAGCTAGAAAT
human_exon_crispr_v1_001981	NM_014944_ex1T;NM_001009566_ex1T:site_17	chr1:9883782-9883804	+	GGCGCAGCATCGCCAGCCCGGGG	GGAAAGGACGAAACACCGGCGCAGCATCGCCAGCCCGGTTTTAGAGCTAGAAAT
human_exon_crispr_v1_001982	NM_001012329_ex5T;NM_020248_ex6T:site_3	chr1:9910782-9910804	-	GGTCGGAGACGGAAGACCGGAGG	GGAAAGGACGAAACACCGGTCGGAGACGGAAGACCGGGTTTTAGAGCTAGAAAT
human_exon_crispr_v1_001983	NM_001012329_ex4;NM_020248_ex5:site_4	chr1:9931293-9931315	-	GTTCCTGCGCACCTATGCAGGGG	GGAAAGGACGAAACACCGTTCCTGCGCACCTATGCAGGTTTTAGAGCTAGAAAT
human_exon_crispr_v1_001984	NM_001012329_ex4;NM_020248_ex5:site_5	chr1:9931295-9931317	-	GAGTTCCTGCGCACCTATGCAGG	GGAAAGGACGAAACACCGAGTTCCTGCGCACCTATGCGTTTTAGAGCTAGAAAT
human_exon_crispr_v1_001985	NM_022787_ex5T:site_4	chr1:10042444-10042466	-	GCCCATAGTTGGCCACGATTTGG	GGAAAGGACGAAACACCGCCCATAGTTGGCCACGATTGTTTTAGAGCTAGAAAT
human_exon_crispr_v1_001986	NM_022787_ex5T:site_5	chr1:10042587-10042609	-	GAGGGCTCTCCGGATTTTTGTGG	GGAAAGGACGAAACACCGAGGGCTCTCCGGATTTTTGGTTTTAGAGCTAGAAAT
human_exon_crispr_v1_001987	NM_022787_ex5T:site_8	chr1:10042615-10042637	+	GGGCCAGAGCATTCGCTACTTGG	GGAAAGGACGAAACACCGGGCCAGAGCATTCGCTACTGTTTTAGAGCTAGAAAT
human_exon_crispr_v1_001988	NM_022787_ex5T:site_9	chr1:10042618-10042640	-	GTACCAAGTAGCGAATGCTCTGG	GGAAAGGACGAAACACCGTACCAAGTAGCGAATGCTCGTTTTAGAGCTAGAAAT
human_exon_crispr_v1_001989	NM_052960_ex1T:site_3	chr1:10057324-10057346	-	GGTCCAAGTACCGCTGAGGTCGG	GGAAAGGACGAAACACCGGTCCAAGTACCGCTGAGGTGTTTTAGAGCTAGAAAT
human_exon_crispr_v1_001990	NM_052960_ex1T:site_6	chr1:10057349-10057371	+	GCTCAGCAGCGACAACTTCGAGG	GGAAAGGACGAAACACCGCTCAGCAGCGACAACTTCGGTTTTAGAGCTAGAAAT
human_exon_crispr_v1_001991	NM_052960_ex1T:site_8	chr1:10057379-10057401	+	GCTGGCCCTAGGTAAGGCGGAGG	GGAAAGGACGAAACACCGCTGGCCCTAGGTAAGGCGGGTTTTAGAGCTAGAAAT
human_exon_crispr_v1_001992	NM_052960_ex3:site_2	chr1:10068294-10068316	+	GGCTGGACCCATTGGATCGAAGG	GGAAAGGACGAAACACCGGCTGGACCCATTGGATCGAGTTTTAGAGCTAGAAAT
human_exon_crispr_v1_001993	NM_001105562_ex2;NM_006048_ex2:site_1	chr1:10132100-10132122	-	GTCCACCAGCAAGTCGTGCAAGG	GGAAAGGACGAAACACCGTCCACCAGCAAGTCGTGCAGTTTTAGAGCTAGAAAT
human_exon_crispr_v1_001994	NM_001105562_ex2;NM_006048_ex2:site_10	chr1:10132257-10132279	-	GGCTTACCTGATGCACCTATTGG	GGAAAGGACGAAACACCGGCTTACCTGATGCACCTATGTTTTAGAGCTAGAAAT
human_exon_crispr_v1_001995	NM_001105562_ex6;NM_006048_ex6:site_7	chr1:10165757-10165779	-	GGAAGCCACGCTGCAGAACATGG	GGAAAGGACGAAACACCGGAAGCCACGCTGCAGAACAGTTTTAGAGCTAGAAAT
human_exon_crispr_v1_001996	NM_001105562_ex7:site_2	chr1:10166255-10166277	-	GAGCCGGACTACTTTCATAGAGG	GGAAAGGACGAAACACCGAGCCGGACTACTTTCATAGGTTTTAGAGCTAGAAAT
human_exon_crispr_v1_001997	NM_001105562_ex7:site_19	chr1:10166418-10166440	-	GGGCGATACCGCGGGGATGAAGG	GGAAAGGACGAAACACCGGGCGATACCGCGGGGATGAGTTTTAGAGCTAGAAAT
human_exon_crispr_v1_001998	NM_001105562_ex7:site_32	chr1:10166602-10166624	-	GGAGGAGGGGCGTCTGCTCGTGG	GGAAAGGACGAAACACCGGAGGAGGGGCGTCTGCTCGGTTTTAGAGCTAGAAAT
human_exon_crispr_v1_001999	NM_001105562_ex11;NM_006048_ex10:site_2	chr1:10186927-10186949	-	GAACAAAGTTTTACCATGAGGGG	GGAAAGGACGAAACACCGAACAAAGTTTTACCATGAGGTTTTAGAGCTAGAAAT
[truncated: 187,865 more rows]
